# Supplementary material for: Methylation of BRD4 by PRMT1 regulates BRD4 phosphorylation and promotes ovarian cancer invasion
Source: Cell Death Dis. 2023 Sep 22;14(9):624. doi: 10.1038/s41419-023-06149-5 (PMC10517134; doi:10.1038/s41419-023-06149-5)
Supplement: Supplementary file 4 — Supplementary file 1 [file 41419_2023_6149_MOESM4_ESM.xlsx]

## Sheet: PeptideGroups
Confidence	Annotated Sequence	Modifications	# Protein Groups	# Proteins	# PSMs	Master Protein Accessions	Positions in Master Proteins	Modifications in Master Proteins	Theo. MH+ [Da]	Abundances (Normalized): F1: Sample	m/z [Da] (by Search Engine): Sequest HT	RT [min] (by Search Engine): Sequest HT
High	[K].ADTTTPTTIDPIHEPPSLPPEPK.[T]		1	1	9	O60885	O60885 [292-314]		2454.24	1547750272	818.752	30.0238
High	[K].DVPDSQQHPAPEK.[S]		1	1	18	O60885	O60885 [334-346]		1447.68	4701092354	483.233	9.6296
High	[K].DVPDSQQHPAPEKSSK.[V]		1	1	1	O60885	O60885 [334-349]		1749.84	4595179	438.215	7.2899
High	[K].EKERLRQER.[M]	2xMethyl [K2; R4]	1	1	1	O60885	O60885 [1251-1259]	O60885 2xMethyl [K1252; R1254]	1271.72	19698144	424.575	33.8529
High	[K].GRGRGR.[K]	1xMethyl [R]	1	1	3	O60885	O60885 [178-183]	O60885 1xMethyl [R]	672.401	680326682	672.404	19.7287
High	[K].HPMDMSTIK.[S]		1	1	4	O60885	O60885 [396-404]		1059.5	339701632	530.252	16.1175
High	[K].HPMDMSTIK.[S]	1xOxidation [M3]	1	1	4	O60885	O60885 [396-404]		1075.49	143402352	538.249	9.1829
High	[K].HQFAWPFQQPVDAVK.[L]		1	1	9	O60885	O60885 [77-91]		1797.91	4951008640	899.457	34.43
High	[K].INELPTEETEIMIVQAK.[G]		1	1	5	O60885	O60885 [161-177]		1958.02	1944975712	653.344	36.9576
High	[K].INELPTEETEIMIVQAK.[G]	1xOxidation [M12]	1	1	10	O60885	O60885 [161-177]		1974.01	2151280352	658.675	33.6857
High	[K].INELPTEETEIMIVQAKGR.[G]		1	1	1	O60885	O60885 [161-179]		2171.14	16062625	724.385	32.9032
High	[K].INELPTEETEIMIVQAKGRGRGR.[K]	1xMethyl [K/R]	1	1	2	O60885	O60885 [161-183]	O60885 1xMethyl [K/R]	2611.4	39031868	523.085	14.9464
High	[K].KDLKIKNMGSWASLVQKHPTTPSSTAK.[S]	1xOxidation [M8]	1	1	2	O60885	O60885 [1192-1218]		2969.59	321160768	743.155	37.4977
High	[K].KDVPDSQQHPAPEK.[S]		1	1	7	O60885	O60885 [333-346]		1575.78	1466189148	525.93	7.0423
High	[K].KDVPDSQQHPAPEKSSKVSEQLKCCSGILK.[E]	2xCarbamidomethyl [C24; C25]; 3xMethyl [K14; K17; K]	1	1	2	O60885	O60885 [333-362]	O60885 3xMethyl [K346; K349; K]	3422.74	8882218	685.359	33.1103
High	[K].KEPAPMK.[S]	1xMethyl [K7]	1	1	1	O60885	O60885 [586-592]	O60885 1xMethyl [K592]	814.449	12999274	814.441	21.7578
High	[K].KGHPGREQK.[K]		1	1	1	O60885	O60885 [728-736]		1036.56	74088328	518.789	18.5403
High	[K].KNNSSNSNVSKKEPAPMK.[S]	1xMethyl [K1]	1	1	1	O60885	O60885 [575-592]	O60885 1xMethyl [K575]	1974.01	457223872	658.668	30.7075
High	[K].LNLPDYYK.[I]		1	1	14	O60885	O60885 [92-99]		1025.53	11060500600	513.269	28.2014
High	[K].LQDVFEMR.[F]	1xOxidation [M7]	1	1	2	O60885	O60885 [446-453]		1053.5	417247200	527.255	23.6417
High	[K].REQERR.[R]	2xMethyl [R1; R5]	1	1	1	O60885	O60885 [1331-1336]	O60885 2xMethyl [R1331; R1335]	901.496		451.249	13.6189
High	[K].REQERRR.[R]	2xMethyl [R1; R5]	1	1	1	O60885	O60885 [1331-1337]	O60885 2xMethyl [R1331; R1335]	1057.6	65539716	529.303	22.7466
High	[K].RKADTTTPTTIDPIHEPPSLPPEPK.[T]		1	1	14	O60885	O60885 [290-314]		2738.44	2181028508	685.365	23.6783
High	[K].RKEEVEENK.[K]		1	1	3	O60885	O60885 [553-561]		1160.59	497750688	580.799	15.7973
High	[K].RQTNQLQYLLR.[V]		1	1	7	O60885	O60885 [58-68]		1432.8	2793729536	716.905	24.6533
High	[K].TLWKHQFAWPFQQPVDAVK.[L]		1	1	1	O60885	O60885 [73-91]		2326.21	16874066	582.31	36.7284
High	[K].TPMDMGTIK.[K]		1	1	3	O60885	O60885 [103-111]		993.474	741515264	497.241	21.5119
High	[K].TPMDMGTIK.[K]	1xOxidation [M5]	1	1	1	O60885	O60885 [103-111]		1009.47	892005824	505.238	16.1409
High	[K].TPMDMGTIKK.[R]		1	1	1	O60885	O60885 [103-112]		1121.57	306142112	561.288	16.4413
High	[K].TPMDMGTIKK.[R]	1xOxidation [M]	1	1	5	O60885	O60885 [103-112]		1137.56	593222816	379.86	10.2216
High	[K].YNPPDHEVVAMAR.[K]		1	1	12	O60885	O60885 [432-444]		1498.71	2537762912	500.242	20.3799
High	[K].YNPPDHEVVAMAR.[K]	1xOxidation [M11]	1	1	13	O60885	O60885 [432-444]		1514.71	3710361166	505.574	16.5767
High	[K].YNPPDHEVVAMARKLQDVFEMRFAK.[M]	2xOxidation [M11; M21]	1	1	1	O60885	O60885 [432-456]		3023.49	83255560	605.508	15.3475
High	[R].DAQEFGADVR.[L]		1	1	12	O60885	O60885 [414-423]		1107.51	4949264536	554.257	21.1409
High	[R].EYRDAQEFGADVR.[L]		1	1	17	O60885	O60885 [411-423]		1555.71	4227390144	519.243	20.5299
High	[R].KADTTTPTTIDPIHEPPSLPPEPK.[T]		1	1	21	O60885	O60885 [291-314]		2582.33	6998794096	861.45	25.8195
High	[R].KLQDVFEMR.[F]		1	1	8	O60885	O60885 [445-453]		1165.6	3021352960	583.305	26.0802
High	[R].KLQDVFEMR.[F]	1xOxidation [M8]	1	1	15	O60885	O60885 [445-453]		1181.6	4590536192	394.538	21.3134
High	[R].KPQAEKVDVIAGSSKMKGFSSSESESSSESSSSDSEDSETEMAPK.[S]	2xMethyl [K15; K17]	1	1	3	O60885	O60885 [680-724]	O60885 2xMethyl [K694; K696]	4712.12	834949824	943.237	23.7148
High	[R].KPQAEKVDVIAGSSKMKGFSSSESESSSESSSSDSEDSETEMAPK.[S]	2xMethyl [K15; K17]; 1xOxidation [M16]	1	1	1	O60885	O60885 [680-724]	O60885 2xMethyl [K694; K696]	4728.11	63737136	946.428	23.4066
High	[R].LMFSNCYK.[Y]	1xCarbamidomethyl [C6]	1	1	4	O60885	O60885 [424-431]		1062.47	298061440	531.741	24.2816
High	[R].LMFSNCYK.[Y]	1xCarbamidomethyl [C6]; 1xOxidation [M2]	1	1	6	O60885	O60885 [424-431]		1078.47	293398656	539.739	20.5946
High	[R].NLPVMGDGLETSQMSTTQAQAQPQPANAASTNPPPPETSNPNKPK.[R]		1	1	2	O60885	O60885 [13-57]		4642.21	171865574	1161.31	28.7549
High	[R].NLPVMGDGLETSQMSTTQAQAQPQPANAASTNPPPPETSNPNKPK.[R]	1xOxidation [M]	1	1	5	O60885	O60885 [13-57]		4658.21	283471100	1165.31	26.3971
High	[R].NLPVMGDGLETSQMSTTQAQAQPQPANAASTNPPPPETSNPNKPK.[R]	2xOxidation [M5; M14]	1	1	6	O60885	O60885 [13-57]		4674.2	856979720	1169.31	23.7511
High	[R].QTNQLQYLLR.[V]		1	1	4	O60885	O60885 [59-68]		1276.7	2857010180	638.855	30.9194
High	[R].RAAREK.[E]	1xMethyl [R1]	1	1	1	O60885	O60885 [1229-1234]	O60885 1xMethyl [R1229]	744.447	15156955	372.724	18.8295
High	[R].RAAREKEEREK.[A]	2xMethyl [R1; R4]	1	1	1	O60885	O60885 [1229-1239]	O60885 2xMethyl [R1229; R1232]	1429.79	89643984	477.263	11.7147
High	[R].RESSRPVKPPKK.[D]		1	1	2	O60885	O60885 [322-333]		1408.84	61767904	352.966	7.1308
High	[R].VVLKTLWK.[H]		1	1	1	O60885	O60885 [69-76]		986.64	38246016	493.825	23.3199
