# Supplementary material for: Methylation of BRD4 by PRMT1 regulates BRD4 phosphorylation and promotes ovarian cancer invasion
Source: Cell Death Dis. 2023 Sep 22;14(9):624. doi: 10.1038/s41419-023-06149-5 (PMC10517134; doi:10.1038/s41419-023-06149-5)
Supplement: Supplementary file 5 — Supplementary file 2 [file 41419_2023_6149_MOESM5_ESM.xlsx]

## Sheet: Proteins
Accession	Description	Coverage [%]	# Peptides	# PSMs	# Unique Peptides	# AAs	MW [kDa]	calc. pI	Score Sequest HT: Sequest HT	Biological Process	Cellular Component	Molecular Function	Gene Symbol	Abundances (Normalized): F1: Sample	Modifications
O60885	Bromodomain-containing protein 4 OS=Homo sapiens OX=9606 GN=BRD4 PE=1 SV=2	28	40	269	40	1362	152.1	9.19	439.49	cell cycle OR cell proliferation;cell organization and biogenesis;protein metabolism;other metabolic processes;stress response;other biological processes	nucleus;other cell component	kinase activity;other molecular function	BRD4	7670101112	Methyl [K177; R179; R181; K333; K346; K349; K355; K575; K592; K694; K696; R1229; R1232; K1252; R1254; R1331; R1335]
