# Supplementary material for: Methylation of BRD4 by PRMT1 regulates BRD4 phosphorylation and promotes ovarian cancer invasion
Source: Cell Death Dis. 2023 Sep 22;14(9):624. doi: 10.1038/s41419-023-06149-5 (PMC10517134; doi:10.1038/s41419-023-06149-5)
Supplement: Supplementary file 6 — Supplementary file 3 [file 41419_2023_6149_MOESM6_ESM.xlsx]

## Sheet: Supplementary file 3
st_gene_id	gene_id	gene_symbol	diffexp_log2fc_sg110-vs-sgPRMT1	diffexp_deseq2_qvalue_sg110-vs-sgPRMT1	diffexp_deseq2_pvalue_sg110-vs-sgPRMT1	diffexp_log2fc_shGFP-vs-shBRD4	diffexp_deseq2_qvalue_shGFP-vs-shBRD4	diffexp_deseq2_pvalue_shGFP-vs-shBRD4
G9606_9266	2323	FLT3LG	-0.0660805	0.981321	0.790269	0.469529	0.155113	0.047528
G9606_9392	90459	ERI1	-0.0831929	0.936207	0.404645	0.542483	4.95e-07	2.7e-08
G9606_4009	79595	SAP130	0.0642149	0.917376	0.365349	-0.0686052	0.557995	0.291295
G9606_24999	100129098	LOC100129098	-0.287257	0.981321	0.547702	-0.0558935	0.959015	0.892928
G9606_4181	10927	SPIN1	-0.129692	0.769522	0.193399	-0.00226462	0.98457	0.970386
G9606_32562	7475	WNT6	-1.31684	0.981321	0.517314	0.185334	0.976083	0.92758
G9606_16727	8879	SGPL1	-0.131304	0.664912	0.126346	0.0717755	0.518144	0.258492
G9606_16935	51450	PRRX2	0.181567	0.936728	0.405342	-0.440186	0.159821	0.0493641
G9606_4384	390940	PINLYP	0.469033	0.961207	0.458088	-0.297523	0.883125	0.673608
G9606_3976	1211	CLTA	0.0822839	0.878561	0.311845	0.0641427	0.475922	0.226461
G9606_23441	51399	TRAPPC4	0.148362	0.694902	0.141384	0.411429	3.27e-05	2.62e-06
G9606_7997	102723623	LOC102723623	0.969309	0.981321	0.812231	0.75318	0.856854	0.631724
G9606_1798	57470	LRRC47	0.0497352	0.981321	0.594178	0.163521	0.0776069	0.0199031
G9606_3067	91966	CXorf40A	-0.0427068	0.981321	0.816209	0.153338	0.542555	0.277741
G9606_25755	8200	GDF5	0.0118724	0.999932	0.992858	-0.235265	0.92321	0.778903
G9606_631	8470	SORBS2	-0.226971	0.573084	0.0805164	-0.340543	0.0264177	0.00534768
G9606_1021	79848	CSPP1	0.0145287	0.990618	0.867894	0.0424487	0.809836	0.554174
G9606_8819	5533	PPP3CC	-0.227906	0.735852	0.166264	-0.21918	0.44981	0.208727
G9606_4534	54926	UBE2R2	-0.0751246	0.847716	0.276819	0.0809674	0.26646	0.0969529
G9606_10460	51429	SNX9	0.0318318	0.981321	0.70953	-0.173273	0.0620526	0.0150637
G9606_3808	10288	LILRB2	0.969309	0.981321	0.812231	-0.816683	0.932431	0.841368
G9606_17078	944	TNFSF8	-1.47071	0.650957	0.117395	-2.13068	0.0334564	0.00715051
G9606_23486	10293	TRAIP	-0.0137505	0.998769	0.909037	0.0180327	0.949018	0.874192
G9606_26667	1810	DR1	-0.118782	0.6252	0.102375	-0.0910904	0.436082	0.198674
G9606_2226	91156	IGFN1	-0.0841288	0.981321	0.648163	0.360544	0.0723246	0.0182207
G9606_30603	166	AES	-0.155849	0.265435	0.0132363	-0.0042998	0.979633	0.934227
G9606_6948	26049	FAM169A	-0.0303818	0.981453	0.819796	0.270495	0.0812747	0.0210983
G9606_33839	11197	WIF1	1.48553	0.981321	0.548379	-0.816683	0.932431	0.841368
G9606_33898	10683	DLL3	0.592934	0.935087	0.39606	-0.278599	0.861025	0.641458
G9606_16887	284996	RNF149	0.034991	0.981321	0.610074	0.259585	2.15e-05	1.65e-06
G9606_6340	282679	AQP11	0.0876086	0.981321	0.750901	-0.174905	0.767118	0.494942
G9606_16623	84987	COX14	0.077804	0.981321	0.51834	0.102134	0.593041	0.321067
G9606_26136	23520	ANP32C	-1.85622	0.981321	0.583592	1.10687	0.92321	0.786191
G9606_22948	285782	CAGE1	-2.89182	0.642556	0.112044	0.133371	0.969158	0.912495
G9606_382	56935	SMCO4	0.119003	0.937031	0.40668	0.1698	0.383848	0.162492
G9606_17479	157807	CLVS1	0.00754032	0.999932	0.998254	0.564097	0.921749	0.745525
G9606_5330	7066	THPO	-0.50569	0.981321	0.532877	1.33608	0.396265	0.171905
G9606_18007	1311	COMP	-0.954244	0.981321	0.815097	-0.816683	0.932431	0.841368
G9606_20385	100505767	SPDYE18	1.32714	0.866964	0.298775	4.17874	0.0729745	0.0184423
G9606_8713	1030	CDKN2B	-0.0220407	0.999932	0.963385	-1.80914	0.0546474	0.0129053
G9606_19208	8545	CGGBP1	-0.0335874	0.981321	0.731231	0.112549	0.187715	0.0609931
G9606_14226	10575	CCT4	0.0911187	0.689731	0.138868	-0.0489987	0.559417	0.292412
G9606_11184	10663	CXCR6	-0.57671	0.935087	0.398647	-0.258369	0.885787	0.677689
G9606_16224	85378	TUBGCP6	0.156334	0.797723	0.222708	0.308053	0.0230186	0.00455016
G9606_14968	374	AREG	-0.653273	0.20411	0.00784516	-0.265677	0.000174293	1.66e-05
G9606_6319	51816	ADA2	0.00294478	0.999932	0.99867	1.14371	0.739457	0.462874
G9606_27085	84687	PPP1R9B	-0.030502	0.981321	0.663529	0.0455634	0.663991	0.38492
G9606_180	79830	ZMYM1	-0.108549	0.859875	0.293175	-0.056761	0.812168	0.557088
G9606_3917	6871	TADA2A	-0.113745	0.809131	0.230615	0.0191633	0.932431	0.833629
G9606_14972	142	PARP1	0.109927	0.591256	0.0880298	0.242858	6e-05	5.16e-06
G9606_20193	2629	GBA	0.0476255	0.981321	0.567199	0.20085	0.0142894	0.00259764
G9606_18550	122773	KLHDC1	-0.33436	0.981321	0.673607	0.433045	0.811308	0.555953
G9606_4676	6262	RYR2	-0.122836	0.981321	0.752813	-0.996122	0.00498907	0.000750678
G9606_33044	84418	CYSTM1	-0.111004	0.639305	0.109747	0.0731685	0.435979	0.198554
G9606_33509	102724995	LOC102724995	NA	NA	NA	-2.30617	0.725548	0.448977
G9606_32429	9936	CD302	0.0218	0.987518	0.849356	0.0407366	0.90091	0.711688
G9606_9712	2531	KDSR	-0.126019	0.79713	0.221946	0.355656	0.000731896	8.46e-05
G9606_10471	6038	RNASE4	-0.0257222	0.997354	0.903402	0.0133644	0.981853	0.95157
G9606_21063	1959	EGR2	-0.0236832	0.999932	0.967306	-0.807289	0.540394	0.276091
G9606_11931	1804	DPP6	-1.46754	0.981321	0.553861	0.884759	0.833794	0.589953
G9606_5878	9666	DZIP3	-0.0891997	0.89626	0.333019	-0.107133	0.451987	0.210205
G9606_10344	8774	NAPG	0.0100439	0.994672	0.893745	0.0544392	0.682524	0.401963
G9606_4500	955	ENTPD6	0.0468614	0.981321	0.535976	-0.0317235	0.854347	0.623504
G9606_9551	79675	FASTKD1	-0.0431152	0.981321	0.696837	-0.417915	5.47e-05	4.65e-06
G9606_17956	90550	MCU	0.130562	0.632175	0.105374	-0.287959	0.000173801	1.66e-05
G9606_16098	6905	TBCE	0.0586362	0.981321	0.57516	-0.0368924	0.89366	0.695927
G9606_22470	287015	TRIM42	0.969309	0.981321	0.812231	1.10687	0.92321	0.786191
G9606_33917	107984751	LOC107984751	-0.14134	0.981321	0.624684	-0.362985	0.487488	0.234509
G9606_32202	890	CCNA2	0.147196	0.389164	0.0313231	-0.0496584	0.692195	0.414242
G9606_17568	51807	TUBA8	0.0679617	0.987518	0.849059	0.177698	0.855052	0.624814
G9606_9587	55677	IWS1	-0.0273592	0.981321	0.681235	-0.15573	0.0200975	0.00387494
G9606_16241	2525	FUT3	-0.305397	0.24013	0.0107581	-0.685518	3.39e-12	8.31e-14
G9606_7098	10564	ARFGEF2	-0.0675005	0.965293	0.472476	-0.00882349	0.968474	0.910492
G9606_18277	101927262	LOC101927262	0.120811	0.989045	0.861046	1.05748	0.38199	0.161146
G9606_24492	27246	RNF115	-0.0144135	0.992019	0.874699	-0.245666	0.0293088	0.00609029
G9606_7390	134864	TAAR1	0.969309	0.981321	0.812231	NA	NA	NA
G9606_31916	55901	THSD1	-0.0202273	0.998769	0.908426	-0.23476	0.392535	0.168624
G9606_17454	3036	HAS1	0.282997	0.981321	0.606231	1.44773	0.00216797	0.000290671
G9606_18702	90850	ZNF598	-0.277029	0.070702	0.0011043	0.0214481	0.91466	0.733857
G9606_2321	256815	C10orf67	0.0570218	0.988112	0.854048	-0.694475	0.206513	0.0688916
G9606_30378	9435	CHST2	0.289062	0.647149	0.115308	-0.43458	0.0739615	0.0187696
G9606_2959	9852	EPM2AIP1	0.101227	0.925846	0.383429	0.119849	0.383674	0.162221
G9606_34282	22934	RPIA	0.119677	0.761797	0.184426	1.10974	2.26e-44	7.97e-47
G9606_18174	8723	SNX4	0.155549	0.560972	0.0753259	-0.59896	6.38e-12	1.65e-13
G9606_14205	131118	DNAJC19	0.100514	0.786592	0.210939	0.253633	0.00797766	0.00130789
G9606_23118	1203	CLN5	0.155273	0.688922	0.137799	-0.420565	0.000643426	7.28e-05
G9606_14681	25809	TTLL1	-0.128323	0.981321	0.676979	0.248044	0.587959	0.316804
G9606_31286	80273	GRPEL1	0.0421785	0.981321	0.586225	-0.0597763	0.607325	0.334202
G9606_12257	79782	LRRC31	0.969309	0.981321	0.812231	NA	NA	NA
G9606_4811	149840	SHLD1	0.414719	0.695134	0.141565	-0.416158	0.407813	0.179613
G9606_18316	387882	C12orf75	0.0664706	0.957209	0.44679	0.0723568	0.602999	0.330506
G9606_7627	55665	URGCP	-0.0498695	0.981321	0.620715	-0.211315	0.078118	0.0200779
G9606_12791	168667	BMPER	-0.148869	0.981321	0.55495	-1.03216	0.000218033	2.14e-05
G9606_26628	26019	UPF2	-0.0320879	0.981321	0.648019	0.0288493	0.861639	0.642301
G9606_11144	221443	OARD1	-0.244543	0.358831	0.0262104	0.0784656	0.739418	0.462756
G9606_18588	57216	VANGL2	0.0406084	0.982181	0.827035	-0.212614	0.537217	0.273567
G9606_1086	9564	BCAR1	-0.267455	0.0235922	0.000198755	-0.00836505	0.953226	0.880819
G9606_28208	336	APOA2	NA	NA	NA	-0.816683	0.932431	0.841368
G9606_8088	5064	PALM	-0.257899	0.617604	0.0980021	0.326545	0.149889	0.0456173
G9606_2933	219854	TMEM218	-0.0722901	0.981321	0.575527	0.22533	0.107778	0.0300884
G9606_420	23761	PISD	-0.0493951	0.981321	0.61362	-0.242658	0.0013358	0.000167293
G9606_35227	55096	EBLN2	0.925897	0.362617	0.0267845	-0.261513	0.794652	0.531205
G9606_22985	55954	ZMAT5	-0.097265	0.981321	0.554495	0.173598	0.494908	0.240284
G9606_32886	3226	HOXC10	-0.181278	0.742759	0.170661	0.336078	0.0403807	0.00893083
G9606_8134	1497	CTNS	0.0901287	0.935087	0.399285	0.212959	0.127309	0.0372003
G9606_6027	92017	SNX29	0.000514487	0.999932	0.996882	0.0221092	0.944443	0.864622
G9606_17693	5510	PPP1R7	0.0159854	0.987554	0.849729	0.065794	0.641661	0.364761
G9606_11440	11338	U2AF2	0.200408	0.191816	0.00688201	0.108848	0.0811444	0.0210509
G9606_19118	114327	EFHC1	-0.314497	0.456867	0.0447252	0.0744128	0.839941	0.604141
G9606_20689	389792	IER5L	0.30258	0.88258	0.318235	-0.121466	0.511275	0.253024
G9606_33286	5430	POLR2A	-0.123589	0.689574	0.138502	-0.308856	1.74e-05	1.3e-06
G9606_2538	7482	WNT2B	-1.15224	0.688922	0.137931	0.0128346	0.991914	0.985256
G9606_31622	8802	SUCLG1	0.105982	0.726278	0.159635	-0.00269175	0.983437	0.96798
G9606_21632	91752	ZNF804A	0.723006	0.909403	0.350303	-0.524785	0.761203	0.488075
G9606_22746	7270	TTF1	0.0227803	0.981321	0.819144	-0.102044	0.530238	0.268411
G9606_10538	3798	KIF5A	0.0852941	0.999324	0.911552	-0.0205684	0.988726	0.97903
G9606_30453	100132874	LOC100132874	0.325304	0.987557	0.850623	1.31557	0.576019	0.306117
G9606_27656	5443	POMC	NA	NA	NA	-0.816683	0.932431	0.841368
G9606_35642	1363	CPE	-0.67862	0.776771	0.202389	-0.198619	0.90155	0.712728
G9606_3904	147906	DACT3	0.937381	0.527838	0.0651156	-0.226178	0.904709	0.718332
G9606_22049	57585	CRAMP1	-0.0730084	0.981321	0.58161	0.107727	0.550039	0.284588
G9606_22989	100631383	FAM47E-STBD1	-0.0540935	0.992689	0.880722	-0.753679	0.839941	0.599595
G9606_19172	9114	ATP6V0D1	0.171142	0.510329	0.0600992	0.137724	0.116186	0.0330987
G9606_26152	138429	PIP5KL1	-0.331512	0.458682	0.0455704	0.378651	0.0928789	0.0249263
G9606_458	157680	VPS13B	0.0231972	0.98723	0.847816	-0.129973	0.436016	0.198595
G9606_15210	29887	SNX10	0.101324	0.910938	0.353269	0.103723	0.525776	0.265005
G9606_9508	83637	ZMIZ2	-0.0844193	0.889385	0.325816	0.282804	0.000277975	2.82e-05
G9606_10483	57645	POGK	0.0277435	0.981321	0.751078	-0.3679	5.35e-08	2.47e-09
G9606_9052	339983	NAT8L	-0.0434958	0.981321	0.668857	-0.0332438	0.92321	0.752098
G9606_7148	54511	HMGCLL1	0.00754037	0.999932	0.99825	NA	NA	NA
G9606_2995	2266	FGG	-0.893662	0.981321	0.744239	0.145104	0.981853	0.964688
G9606_8605	107984974	LOC107984974	0.0586825	0.981321	0.811718	0.217337	0.617956	0.344027
G9606_7352	285190	RGPD4	-0.110882	0.981321	0.74421	0.491335	0.458385	0.21445
G9606_2328	85461	TANC1	-0.162027	0.650627	0.117155	-0.029529	0.879653	0.668224
G9606_7867	5136	PDE1A	0.904134	0.933208	0.392735	-1.11765	0.610334	0.336916
G9606_9832	345222	MSANTD1	-0.916778	0.734408	0.165235	-0.000625639	0.999445	0.999215
G9606_7228	79730	NSUN7	0.107399	0.981321	0.574102	0.334587	0.231842	0.0802459
G9606_6348	54987	C1orf123	0.156926	0.637349	0.10817	0.383065	0.000234673	2.32e-05
G9606_2757	55294	FBXW7	0.0167788	0.99069	0.869839	0.119024	0.409263	0.181101
G9606_15152	387496	RASL11A	-0.018691	0.999932	0.929904	0.0723268	0.920381	0.742874
G9606_8514	4124	MAN2A1	-0.00758441	0.999932	0.934842	-0.229211	0.00201433	0.000266692
G9606_24496	100526693	ARPC4-TTLL3	-0.0525478	0.981321	0.803437	0.0749933	0.89619	0.704751
G9606_14449	389763	SPATA31D1	NA	NA	NA	-1.70476	0.856854	0.634565
G9606_7425	1832	DSP	0.00317906	0.999932	0.960917	-0.212802	0.000243391	2.42e-05
G9606_9703	259307	IL4I1	0.221934	0.889582	0.326554	-0.903735	0.00127938	0.000159368
G9606_7080	388595	TMEM82	0.00144767	0.999932	0.999572	-0.816683	0.932431	0.841368
G9606_7264	284021	MILR1	-0.103964	0.813696	0.235146	-0.116249	0.422012	0.188755
G9606_1593	347744	C6orf52	-0.0305152	0.999932	0.936946	0.620172	0.256529	0.0919331
G9606_8419	5518	PPP2R1A	0.0388441	0.981321	0.615781	0.287362	2.33e-08	1.02e-09
G9606_12567	51529	ANAPC11	0.188499	0.501388	0.0568292	0.169984	0.19946	0.0660368
G9606_3819	3983	ABLIM1	0.0238029	0.981321	0.775217	-0.554596	1.12e-19	1.4e-21
G9606_22228	388677	NOTCH2NLA	-0.163753	0.847716	0.273177	-0.68748	0.000398604	4.24e-05
G9606_23911	3707	ITPKB	0.115698	0.971521	0.484651	0.0186065	0.969158	0.912543
G9606_12670	9683	N4BP1	-0.0987164	0.844058	0.266254	-0.118835	0.206024	0.068694
G9606_4686	491	ATP2B2	NA	NA	NA	0.145104	0.981853	0.964732
G9606_7730	875	CBS	-0.281058	0.0219076	0.000177801	0.0559976	0.585893	0.315103
G9606_7526	55711	FAR2	0.222616	0.394359	0.0323086	-0.0887939	0.669221	0.389749
G9606_21115	100287513	USP17L22	NA	NA	NA	1.04832	0.900238	0.710697
G9606_18817	163051	ZNF709	0.420787	0.981321	0.803038	1.06902	0.889197	0.686015
G9606_15319	90268	OTULIN	-0.0253116	0.981321	0.792574	-0.0308494	0.904608	0.71805
G9606_10559	5099	PCDH7	0.0561504	0.981321	0.753744	0.206663	0.397421	0.172459
G9606_28624	4543	MTNR1A	-0.204179	0.981321	0.650384	0.341446	0.709958	0.433028
G9606_6890	7432	VIP	-3.16322	0.774897	0.198903	-1.33579	0.816402	0.562093
G9606_25839	7283	TUBG1	-0.0321454	0.981321	0.631706	-0.173278	0.00537665	0.000821024
G9606_22913	8818	DPM2	-0.129584	0.750796	0.176112	0.114484	0.321595	0.126045
G9606_25358	10263	CDK2AP2	-0.115092	0.754772	0.179949	0.16559	0.0519721	0.0121543
G9606_18089	4680	CEACAM6	0.0281294	0.981321	0.804496	-0.509583	0.000211501	2.06e-05
G9606_6406	57215	THAP11	0.262768	0.351507	0.0247507	-0.152179	0.0782943	0.0201319
G9606_26877	11284	PNKP	-0.182469	0.494408	0.0550419	0.234832	0.0203588	0.00393328
G9606_3745	65010	SLC26A6	0.206679	0.774897	0.199733	-0.364405	0.0651155	0.0160075
G9606_8420	51530	ZC3HC1	0.107119	0.847716	0.278227	0.0105301	0.968199	0.909603
G9606_6699	51319	RSRC1	0.152648	0.650627	0.1171	0.00105071	0.994743	0.990069
G9606_13262	2633	GBP1	-0.137248	0.918184	0.367872	-1.28134	9.54e-42	3.63e-44
G9606_11164	55858	TMEM165	0.0904748	0.761797	0.184259	-0.105258	0.222854	0.0762874
G9606_4366	1745	DLX1	0.633413	0.2242	0.00942257	-0.191959	0.744924	0.468546
G9606_17876	10480	EIF3M	-0.00543511	0.999932	0.941985	-0.0742609	0.407409	0.179351
G9606_2104	25992	SNED1	-0.27939	0.964282	0.464558	0.063702	0.952504	0.879878
G9606_18641	55256	ADI1	0.148675	0.514518	0.0612836	-0.261506	2.99e-05	2.38e-06
G9606_30485	9580	SOX13	-0.0749226	0.937031	0.406965	-0.159618	0.160878	0.0497896
G9606_18183	653282	CT47A7	-0.954244	0.981321	0.815097	NA	NA	NA
G9606_6781	128866	CHMP4B	-0.0117577	0.99069	0.869188	0.368804	4.16e-09	1.63e-10
G9606_3996	23029	RBM34	-0.000771603	0.999932	0.992733	-0.102738	0.444876	0.205467
G9606_22573	154881	KCTD7	-0.214863	0.675361	0.13102	0.124156	0.610853	0.337778
G9606_21046	220134	SKA1	-0.068763	0.981321	0.545571	0.124428	0.492629	0.238544
G9606_33684	23645	PPP1R15A	-0.889395	0.623741	0.10162	-0.235862	0.00058109	6.47e-05
G9606_6579	6391	SDHC	0.131404	0.646392	0.114645	-0.351723	1.12e-07	5.49e-09
G9606_8450	51287	COA4	0.00461017	0.999932	0.961035	-0.11563	0.201228	0.066712
G9606_5693	63970	TP53AIP1	-0.461937	0.981321	0.583052	-2.65432	0.0895125	0.0237425
G9606_12420	3792	KEL	-1.3265	0.981321	0.513708	-0.504859	0.861639	0.642285
G9606_25916	5862	RAB2A	0.0788132	0.793536	0.218082	-0.0608686	0.500999	0.244474
G9606_17230	93979	CPA5	0.0182322	0.999932	0.994169	1.03834	0.89366	0.696454
G9606_14071	9667	SAFB2	0.147489	0.650627	0.117168	-0.079135	0.442078	0.203282
G9606_8858	1649	DDIT3	-1.16483	0.396892	0.0330028	-0.198699	0.293695	0.110706
G9606_20329	2153	F5	0.158261	0.981321	0.679434	-0.847936	0.209187	0.0700707
G9606_8721	113177	IZUMO4	-0.00940933	0.999932	0.979024	0.996158	0.00126916	0.000157953
G9606_21513	105377805	LOC105377805	-1.76275	0.601208	0.0920748	1.14779	0.471692	0.22321
G9606_19641	23601	CLEC5A	0.969309	0.981321	0.812231	-1.7119	0.856854	0.632365
G9606_27439	8351	HIST1H3D	-0.994271	0.814687	0.237671	0.51054	0.756729	0.483082
G9606_18479	728279	KRTAP2-2	NA	NA	NA	-0.816683	0.932431	0.841368
G9606_34246	440435	GPR179	-0.82838	0.850021	0.281624	0.53352	0.692944	0.415483
G9606_24167	113791	PIK3IP1	0.0571122	0.999932	0.924232	-0.0982658	0.954024	0.882701
G9606_26483	2874	GPS2	0.0162869	0.983399	0.832305	0.285904	9.99e-05	9.07e-06
G9606_27912	388969	C2orf68	-0.0293053	0.981321	0.73696	0.030312	0.889197	0.685875
G9606_21026	107984138	LOC107984138	0.0511457	0.981321	0.751779	-0.233762	0.302777	0.115671
G9606_10069	56907	SPIRE1	-0.297451	0.112303	0.00238029	-0.0100645	0.950805	0.877519
G9606_15485	10322	SMYD5	0.149895	0.452429	0.0431448	-0.160912	0.0525563	0.0123145
G9606_15646	91057	CCDC34	-0.0187037	0.988492	0.855164	0.105935	0.438268	0.20043
G9606_27897	51588	PIAS4	0.0755155	0.961191	0.457265	-0.117469	0.333834	0.133175
G9606_12392	25793	FBXO7	0.0673155	0.905324	0.345122	0.0354487	0.793809	0.529935
G9606_8566	5051	PAFAH2	-0.283977	0.380875	0.0298197	0.284699	0.0504497	0.0117024
G9606_9797	64801	ARV1	0.0145369	0.999321	0.910889	-0.339726	0.0187798	0.003582
G9606_7590	8673	VAMP8	0.0924987	0.878561	0.312597	0.0609199	0.577856	0.307625
G9606_20443	9318	COPS2	0.00501713	0.999932	0.946933	-0.0705964	0.546277	0.280869
G9606_10573	9937	DCLRE1A	-0.0701265	0.972905	0.487331	0.174576	0.149951	0.0456447
G9606_5	4584	MUC3A	-0.0892053	0.981321	0.654115	-0.378134	0.243728	0.0859277
G9606_6859	7153	TOP2A	0.15954	0.241191	0.010848	0.322778	3.17e-08	1.42e-09
G9606_12924	745	MYRF	-0.0229412	0.981321	0.766388	0.574944	1.95e-11	5.44e-13
G9606_15557	8505	PARG	-0.00937581	0.999321	0.910701	-0.0425685	0.820459	0.567272
G9606_30281	105371921	LOC105371921	-0.156516	0.981321	0.815658	-1.03954	0.185905	0.0602802
G9606_6066	10260	DENND4A	-0.170874	0.68629	0.135406	-0.0382831	0.862532	0.643449
G9606_22638	386617	KCTD8	0.267587	0.987471	0.848663	-2.70896	0.55346	0.287472
G9606_5848	54331	GNG2	0.216105	0.942975	0.418817	-0.353288	0.291404	0.109289
G9606_1912	79161	TMEM243	-0.0196717	0.99069	0.870472	-0.105436	0.567228	0.29897
G9606_9532	440400	RNASEK	0.0495726	0.981321	0.564138	0.125001	0.180412	0.0578028
G9606_12908	92745	SLC38A5	-0.114441	0.981321	0.593593	-0.830742	0.00718335	0.00115276
G9606_744	57035	RSRP1	-0.0870319	0.981321	0.590547	-0.0597331	0.867649	0.649499
G9606_24692	57132	CHMP1B	-0.256559	0.155923	0.00457588	0.0831435	0.284317	0.105677
G9606_6876	3557	IL1RN	-0.0161102	0.999932	0.929007	-2.18666	1.54e-45	5.34e-48
G9606_24926	8643	PTCH2	0.0675656	0.999932	0.92868	0.474218	0.798051	0.53627
G9606_17320	219537	SMTNL1	-0.57669	0.981321	0.648325	-1.2051	0.63591	0.359718
G9606_4134	1831	TSC22D3	-0.955229	0.474086	0.0497347	-0.149295	0.461416	0.216533
G9606_20309	2932	GSK3B	-0.147937	0.507009	0.0589053	-0.518402	3.46e-14	6.84e-16
G9606_15444	8915	BCL10	-0.207609	0.574024	0.0814973	-0.197183	0.103271	0.0285163
G9606_6659	51738	GHRL	-0.617926	0.876287	0.307305	0.144366	0.926634	0.794465
G9606_14164	28977	MRPL42	0.138244	0.553539	0.0723449	-0.119643	0.155807	0.0478803
G9606_32952	84649	DGAT2	-0.218375	0.971522	0.484732	0.377574	0.525818	0.265141
G9606_3134	57184	FAM219B	-0.151336	0.615977	0.0973857	0.162184	0.194459	0.0640765
G9606_22364	2852	GPER1	0.366586	0.573997	0.0814032	-0.216193	0.562138	0.294558
G9606_17439	6723	SRM	0.053571	0.981321	0.566061	0.166532	0.0537137	0.0126548
G9606_11912	84079	ANKRD27	-0.173625	0.347922	0.0241672	-0.450732	1.42e-09	5.04e-11
G9606_4997	14	AAMP	0.11407	0.639177	0.10925	0.0946799	0.216817	0.0735052
G9606_23406	84319	CMSS1	0.148395	0.735852	0.166286	-0.219731	0.00276771	0.00038486
G9606_12219	60680	CELF5	-0.715382	0.861554	0.295077	0.0889817	0.958268	0.891214
G9606_24936	5469	MED1	-0.11446	0.829183	0.249646	0.123678	0.161056	0.0498627
G9606_4086	23589	CARHSP1	0.0546497	0.955631	0.444498	0.411052	4.25e-10	1.4e-11
G9606_8717	25847	ANAPC13	-0.138572	0.632611	0.105801	-0.0155106	0.932431	0.836003
G9606_9867	3996	LLGL1	-0.00112288	0.999932	0.98903	0.0259336	0.917353	0.738425
G9606_10739	7979	SEM1	0.126755	0.849839	0.281201	0.0577926	0.801002	0.541747
G9606_179	114792	KLHL32	0.146796	0.981321	0.793343	0.542639	0.568298	0.299788
G9606_3866	204219	CERS3	0.0075404	0.999932	0.998247	NA	NA	NA
G9606_1944	644019	CBWD6	-0.148801	0.853845	0.28675	-0.107337	0.676838	0.396924
G9606_33373	7832	BTG2	0.00724171	0.999932	0.967919	-0.419484	0.0651093	0.0160024
G9606_21413	107984043	LOC107984043	-2.84759	0.847716	0.275122	-0.268381	0.948869	0.873609
G9606_6692	105370092	LOC105370092	-0.64109	0.981321	0.575234	0.503265	0.839941	0.602927
G9606_19596	399664	MEX3D	-0.0710789	0.962128	0.462022	0.193168	0.110843	0.0311983
G9606_27041	448834	KPRP	-0.954244	0.981321	0.815097	NA	NA	NA
G9606_7599	55118	CRTAC1	-0.954244	0.981321	0.815097	0.145103	0.981853	0.965085
G9606_4400	29974	A1CF	0.456672	0.981321	0.533103	-0.371945	0.879107	0.667436
G9606_32843	1340	COX6B1	0.206953	0.360289	0.0264476	0.0752523	0.55257	0.286454
G9606_20800	221960	CCZ1B	-0.00913648	0.997194	0.903034	-0.0183174	0.92321	0.751526
G9606_3935	27097	TAF5L	0.254927	0.108152	0.00223981	0.0631508	0.692144	0.413005
G9606_552	220929	ZNF438	-0.144568	0.942151	0.416961	0.104895	0.795354	0.531852
G9606_33831	112267939	LOC112267939	NA	NA	NA	-3.03005	0.438819	0.200853
G9606_32925	6339	SCNN1D	-0.154739	0.981321	0.700949	1.0234	0.00565681	0.000875077
G9606_15988	29893	PSMC3IP	-0.113649	0.79713	0.222148	0.0974634	0.538208	0.274469
G9606_1537	79781	IQCA1	0.493132	0.900043	0.338939	-0.445325	0.686777	0.406657
G9606_6212	51085	MLXIPL	-0.033472	0.996805	0.902403	-0.435048	0.339891	0.136541
G9606_4378	80179	MYO19	0.0295786	0.981321	0.646544	-0.0258625	0.83475	0.591161
G9606_15012	4176	MCM7	0.20057	0.339676	0.0224349	0.174417	0.00354457	0.000505575
G9606_3445	114793	FMNL2	-0.0767308	0.920763	0.373722	0.0195383	0.92321	0.750744
G9606_13926	1524	CX3CR1	-0.724525	0.981321	0.682786	2.05412	0.601299	0.328446
G9606_23502	51351	ZNF117	-0.118855	0.981321	0.727128	0.743355	0.852788	0.621266
G9606_5648	255411	TEX49	3.1793	0.772948	0.195793	0.0442371	0.993096	0.987541
G9606_8988	80772	CPTP	-0.00787764	0.999932	0.942431	0.0625017	0.649712	0.371908
G9606_28109	131583	FAM43A	-0.0721763	0.981321	0.634723	-0.16262	0.507878	0.249948
G9606_4110	128954	GAB4	NA	NA	NA	-0.816683	0.932431	0.841368
G9606_20299	529	ATP6V1E1	0.116889	0.624102	0.101743	0.159138	0.0157274	0.00290919
G9606_21282	4059	BCAM	-0.107809	0.621334	0.100381	0.66988	5.34e-33	3.2e-35
G9606_22401	83468	GLT8D2	-0.13055	0.981321	0.776265	-0.493161	0.489701	0.236469
G9606_4312	5364	PLXNB1	0.066574	0.981321	0.512152	0.139263	0.373554	0.155769
G9606_31656	503542	SPRN	0.00791418	0.999932	0.986528	0.381015	0.756534	0.482619
G9606_14550	23203	PMPCA	0.0668255	0.924671	0.381102	0.243549	4.76e-05	3.98e-06
G9606_12838	3597	IL13RA1	0.114659	0.724271	0.158649	-0.0168127	0.932431	0.8199
G9606_5324	57082	KNL1	0.0866851	0.913775	0.359069	-0.132988	0.327456	0.129367
G9606_1323	374928	ZNF773	-0.466935	0.780114	0.205707	-0.0599143	0.8052	0.546363
G9606_25877	6927	HNF1A	-0.319729	0.935651	0.401577	-0.0553461	0.955105	0.884682
G9606_4731	9938	ARHGAP25	-0.849273	0.839425	0.261218	-1.2944	0.112107	0.0316544
G9606_14891	440533	PSG8	-0.310742	0.0398738	0.000450829	-0.659474	5.62e-12	1.44e-13
G9606_32103	8364	HIST1H4C	-0.270049	0.97609	0.496886	0.0950999	0.932431	0.82019
G9606_10603	9670	IPO13	-0.194518	0.464704	0.0470661	-0.044496	0.825568	0.57413
G9606_3401	143098	MPP7	0.0145553	0.994489	0.891775	0.0837306	0.678067	0.397897
G9606_28526	3003	GZMK	NA	NA	NA	1.10687	0.92321	0.786191
G9606_2423	7416	VDAC1	0.0866064	0.814687	0.238053	-0.0112214	0.925756	0.79114
G9606_13274	2532	ACKR1	NA	NA	NA	-0.816683	0.932431	0.841368
G9606_30913	11166	SOX21	0.0594609	0.995334	0.895164	0.456661	0.80941	0.553056
G9606_12536	83953	FCAMR	1.86047	0.981321	0.583239	NA	NA	NA
G9606_20873	1673	DEFB4A	0.0858671	0.982012	0.824802	-1.34	5.04e-05	4.24e-06
G9606_26633	55966	AJAP1	-0.780611	0.911187	0.355568	-1.43251	0.489739	0.236548
G9606_8020	54813	KLHL28	-0.0276916	0.988994	0.859135	-0.190769	0.374801	0.156705
G9606_2450	89832	CHRFAM7A	0.0574166	0.995734	0.896696	0.19451	0.917725	0.738936
G9606_31209	51124	IER3IP1	0.179486	0.616339	0.0976691	0.115885	0.39923	0.173756
G9606_12466	54880	BCOR	0.0298793	0.981321	0.783093	-0.0361939	0.893256	0.692018
G9606_27799	389941	C1QL3	0.0804904	0.981321	0.756758	0.354316	0.428565	0.193355
G9606_4847	3673	ITGA2	-0.10508	0.913828	0.360242	-0.801361	1.45e-08	6.13e-10
G9606_11864	6580	SLC22A1	0.220289	0.981321	0.75143	-0.267355	0.869421	0.652308
G9606_22435	200407	CREG2	0.0756493	0.981321	0.599565	0.910523	6.2e-09	2.49e-10
G9606_28216	579	NKX3-2	0.414452	0.981321	0.77864	0.765788	0.856854	0.632416
G9606_21629	147657	ZNF480	0.125843	0.688798	0.137713	0.0529532	0.718499	0.44236
G9606_6631	130733	TMEM178A	0.243746	0.981321	0.761924	-0.853363	0.490454	0.237134
G9606_5931	6556	SLC11A1	-0.801899	0.981321	0.589723	0.742936	0.850253	0.618452
G9606_7883	29902	FAM216A	-0.127052	0.829183	0.249614	-0.230773	0.0839913	0.0219069
G9606_15053	27293	SMPDL3B	-0.0959156	0.924671	0.381106	-0.624808	3.37e-08	1.52e-09
G9606_25961	100287327	USP17L17	NA	NA	NA	-0.847026	0.889197	0.684607
G9606_5123	55196	KIAA1551	-0.0195495	0.987557	0.850717	-0.288956	0.00667561	0.00105672
G9606_24320	57551	TAOK1	0.0775918	0.9567	0.446435	-0.136605	0.240206	0.0842434
G9606_17116	26277	TINF2	-0.102479	0.887654	0.323427	-0.217884	0.0578587	0.0138281
G9606_349	23189	KANK1	-0.0695031	0.981321	0.509541	-0.44824	1.35e-05	9.88e-07
G9606_17522	113235	SLC46A1	0.0199781	0.981321	0.818083	0.0699561	0.632676	0.356999
G9606_4119	165829	GPR156	-0.0417132	0.999932	0.917583	-1.04876	0.0578587	0.0138287
G9606_475	114049	BUD23	0.0905521	0.89626	0.332619	0.26691	0.000142696	1.33e-05
G9606_19636	388759	C1orf229	0.174617	0.982552	0.828808	0.127293	0.950977	0.877784
G9606_227	7099	TLR4	0.0607583	0.981321	0.74819	-0.742982	0.000199158	1.93e-05
G9606_13188	6134	RPL10	0.15312	0.313905	0.019204	-0.205586	0.00439234	0.000647132
G9606_20541	729420	LMO7DN	1.49138	0.981321	0.546801	-0.747265	0.92321	0.779947
G9606_25856	203547	VMA21	-0.113976	0.763153	0.185446	0.0596835	0.656609	0.378621
G9606_4475	2782	GNB1	-0.0270261	0.981321	0.64049	0.0248601	0.828626	0.583116
G9606_28221	8857	FCGBP	-0.017203	0.999932	0.958693	-0.234104	0.639279	0.362478
G9606_34735	94086	HSPB9	0.593503	0.981321	0.781811	-2.29988	0.692144	0.41391
G9606_33553	56832	IFNK	0.0075404	0.999932	0.998247	NA	NA	NA
G9606_14703	25758	KIAA1549L	-0.172267	0.69445	0.141096	-0.0824857	0.759167	0.485233
G9606_19227	478	ATP1A3	-0.126841	0.891503	0.328102	0.0838001	0.790819	0.525591
G9606_23571	222068	TMED4	-0.00804932	0.999324	0.911553	-0.0200313	0.913308	0.73212
G9606_3097	2861	GPR37	-0.200347	0.805312	0.228277	-0.00402636	0.988815	0.979191
G9606_16820	126147	NTN5	-0.514366	0.89626	0.332959	0.89011	0.103584	0.0286511
G9606_4524	780	DDR1	-0.0955621	0.667945	0.127824	-0.0151147	0.92321	0.751075
G9606_10299	1318	SLC31A2	0.117371	0.920763	0.373953	-0.168863	0.366847	0.151783
G9606_19075	81533	ITFG1	-0.0367963	0.981321	0.661309	0.0380691	0.82173	0.569576
G9606_34294	107984862	LOC107984862	0.632614	0.562013	0.0760948	0.59493	0.366612	0.151509
G9606_7843	2533	FYB1	-0.301675	0.981321	0.634304	0.23346	0.856677	0.627869
G9606_9771	344558	SH3RF3	-0.493519	0.00546964	2.36e-05	-0.280951	0.0599528	0.01446
G9606_16525	27244	SESN1	0.42288	0.345383	0.0236476	-0.0139427	0.975869	0.926702
G9606_2720	9693	RAPGEF2	-0.126465	0.854161	0.287229	-0.254728	0.0140577	0.00254844
G9606_10105	9960	USP3	-0.141606	0.686741	0.136034	-0.189193	0.0744391	0.0189117
G9606_29970	150368	PHETA2	0.112495	0.981321	0.778907	-0.801424	0.350529	0.142286
G9606_20091	30812	SOX8	-1.47861	0.981321	0.550318	-2.29527	0.692944	0.415462
G9606_6247	51109	RDH11	-0.0717188	0.878561	0.310968	-0.407071	8.71e-11	2.63e-12
G9606_22599	143	PARP4	-0.0125267	0.990108	0.866379	0.00132189	0.990795	0.983173
G9606_13760	89874	SLC25A21	-0.145312	0.981321	0.793127	0.03215	0.981853	0.953745
G9606_20847	80781	COL18A1	0.00306007	0.999932	0.988587	-0.385365	0.394329	0.170092
G9606_31698	84552	PARD6G	-0.137671	0.981321	0.527442	-0.499751	0.0788257	0.0203171
G9606_9851	11179	ZNF277	-0.125402	0.878561	0.3115	-0.0217913	0.932431	0.839843
G9606_6670	282890	ZNF311	-0.313679	0.981321	0.737235	0.97705	0.766751	0.494455
G9606_24635	55771	PRR11	-0.0352591	0.981321	0.58087	-0.0173382	0.924395	0.788098
G9606_22780	162461	TMEM92	0.084799	0.97609	0.497606	-0.427048	0.000877811	0.000104196
G9606_26396	1209	CLPTM1	-0.0529788	0.945301	0.423027	-0.00665646	0.959949	0.894925
G9606_14351	9317	PTER	-0.109696	0.836328	0.257073	-0.0884262	0.479126	0.228629
G9606_19413	6578	SLCO2A1	-0.481201	0.924312	0.380096	0.147471	0.932529	0.841795
G9606_18975	10233	LRRC23	-0.146895	0.981321	0.529226	0.943741	7.2e-06	4.9e-07
G9606_15243	440087	SMCO3	-0.408747	0.981321	0.651438	-1.44056	0.374801	0.156709
G9606_28720	50700	RDH8	0.969309	0.981321	0.812231	NA	NA	NA
G9606_28519	415116	PIM3	-0.120945	0.792337	0.216999	-0.111837	0.112118	0.0316636
G9606_9898	158055	C9orf163	-0.501098	0.96935	0.480097	-0.155586	0.932431	0.834308
G9606_272	64928	MRPL14	0.103214	0.836328	0.258221	-0.146846	0.158594	0.048852
G9606_2459	6490	PMEL	0.305385	0.731955	0.16334	-0.43086	0.216754	0.0734719
G9606_9778	92002	CCNQ	0.245336	0.408165	0.0349543	-0.00994784	0.971251	0.915892
G9606_937	220416	LRRC63	-0.993901	0.981321	0.535736	-0.593118	0.670762	0.391209
G9606_28154	1375	CPT1B	0.352354	0.774897	0.197065	-0.186313	0.756215	0.481866
G9606_22959	10838	ZNF275	0.209095	0.664906	0.125679	-0.059024	0.887203	0.680662
G9606_2209	80059	LRRTM4	-0.881893	0.936541	0.405209	1.64045	0.297606	0.112697
G9606_12723	9949	AMMECR1	-0.0268867	0.981321	0.772766	0.082285	0.608273	0.33489
G9606_23375	161779	PGBD4	-0.105064	0.981321	0.6745	-0.132932	0.822239	0.570297
G9606_35062	1174	AP1S1	0.0354635	0.981321	0.684757	0.105026	0.212113	0.0713513
G9606_4577	84631	SLITRK2	-0.954244	0.981321	0.815097	NA	NA	NA
G9606_8018	79002	TRIR	0.0461426	0.981321	0.601751	0.103613	0.247884	0.0878002
G9606_19773	80071	CCDC15	-0.377542	0.449272	0.0424729	0.140334	0.68072	0.400112
G9606_31021	6700	SPRR2A	0.36225	0.953161	0.437292	-2.87546	5.68e-11	1.68e-12
G9606_25089	147372	CCBE1	0.00538765	0.999932	0.991481	0.372684	0.647639	0.369898
G9606_5037	80070	ADAMTS20	-2.20907	0.847716	0.275486	-0.751128	0.92321	0.781072
G9606_137	10808	HSPH1	0.14035	0.41968	0.0367931	-0.400522	6.35e-13	1.41e-14
G9606_1692	6259	RYK	0.0266863	0.981321	0.692535	0.0555412	0.566957	0.298669
G9606_26317	388610	TRNP1	-0.240952	0.826402	0.246542	-0.555064	0.00465721	0.000690513
G9606_13213	105	ADARB2	NA	NA	NA	-0.816683	0.932431	0.841368
G9606_10040	3054	HCFC1	-0.059173	0.981321	0.512097	0.0102725	0.957033	0.88912
G9606_5284	5089	PBX2	-0.024284	0.981321	0.773258	-0.218632	0.017565	0.00331788
G9606_1901	889	KRIT1	-0.169107	0.532687	0.0668507	-0.0363522	0.87035	0.653615
G9606_29770	100652901	LOC100652901	0.369118	0.584202	0.0852571	-0.24637	0.502378	0.245681
G9606_5101	4986	OPRK1	-0.486925	0.981321	0.73554	2.62659	0.383693	0.16228
G9606_24815	10001	MED6	0.120954	0.724723	0.159093	-0.10143	0.430987	0.194877
G9606_5370	8997	KALRN	-0.0397556	0.994191	0.887558	0.0215294	0.981698	0.94272
G9606_17629	2624	GATA2	0.212113	0.141293	0.00374071	0.0300899	0.887091	0.680303
G9606_14184	114932	MRFAP1L1	-0.11602	0.69445	0.141118	0.129663	0.21977	0.0748752
G9606_31940	6001	RGS10	0.190891	0.420829	0.0371222	-0.0184751	0.932431	0.817735
G9606_18222	146395	GSG1L	-0.991496	0.981321	0.544795	-0.882919	0.885238	0.676877
G9606_23071	8170	SLC14A2	-0.34489	0.981321	0.64019	0.683634	0.430844	0.194721
G9606_10385	7559	ZNF12	-0.215921	0.485325	0.0526339	0.157477	0.181751	0.0583946
G9606_10068	642819	ZNF487	0.264816	0.933038	0.392412	-0.0739328	0.932431	0.814687
G9606_21482	55450	CAMK2N1	-0.318481	0.200784	0.00763148	0.51469	1.1e-05	7.89e-07
G9606_21701	399823	FOXI2	0.969309	0.981321	0.812231	NA	NA	NA
G9606_5304	10938	EHD1	0.0635576	0.909907	0.351761	-0.09458	0.120805	0.0348131
G9606_9399	163882	CNST	-0.347755	0.208956	0.00816361	0.0115151	0.959864	0.894427
G9606_24060	219578	ZNF804B	-1.84763	0.981321	0.586295	-0.816683	0.932431	0.841368
G9606_599	357	SHROOM2	0.0904133	0.981321	0.688553	-0.549955	0.194522	0.0641081
G9606_18605	102800317	TPTEP2-CSNK1E	-0.254664	0.925301	0.382633	-0.160306	0.932431	0.809979
G9606_4884	83643	CCDC3	0.591153	0.981321	0.538167	0.57925	0.848201	0.614893
G9606_12960	554282	FAM72C	0.0351942	0.981321	0.729083	0.0713983	0.821352	0.569221
G9606_20917	54976	C20orf27	0.0336739	0.981321	0.720698	0.0876734	0.484131	0.232344
G9606_33463	7789	ZXDA	-0.142836	0.981321	0.57765	-0.232503	0.664311	0.385331
G9606_33124	79680	RTL10	0.0581753	0.973979	0.49037	0.241402	0.00569976	0.000882796
G9606_2561	10426	TUBGCP3	0.113123	0.643274	0.112652	-0.139632	0.132192	0.039078
G9606_5108	8445	DYRK2	-0.0624263	0.981217	0.507229	0.0903703	0.54744	0.28217
G9606_28741	5261	PHKG2	0.155556	0.70482	0.146571	0.235339	0.0301764	0.0063094
G9606_32449	2862	MLNR	-0.954244	0.981321	0.815097	0.145104	0.981853	0.964411
G9606_5379	2100	ESR2	0.0722781	0.993474	0.885189	0.0983831	0.934726	0.847776
G9606_4288	392843	IQCA1L	0.0075404	0.999932	0.998247	NA	NA	NA
G9606_32390	51666	ASB4	-1.84763	0.981321	0.586295	0.145104	0.981853	0.964767
G9606_15026	4215	MAP3K3	0.108201	0.642556	0.112035	0.332864	7.21e-08	3.41e-09
G9606_1996	85451	UNK	-0.0645465	0.972905	0.486686	-0.0419576	0.85928	0.638434
G9606_20463	3850	KRT3	-1.83749	0.981321	0.62956	-0.399724	0.935388	0.849006
G9606_7282	64219	PJA1	0.0663879	0.981321	0.640462	-0.11431	0.594182	0.322209
G9606_20900	8943	AP3D1	-0.119194	0.471575	0.0488915	0.3311	1.14e-12	2.61e-14
G9606_4092	6904	TBCD	0.0194411	0.981321	0.805685	0.226989	0.000613974	6.9e-05
G9606_22101	5743	PTGS2	-1.06029	0.260634	0.0128633	-0.268759	0.000915789	0.000109159
G9606_29187	105375817	LOC105375817	0.969309	0.981321	0.812231	NA	NA	NA
G9606_20704	1557	CYP2C19	-0.2596	0.98869	0.857798	0.461058	0.880443	0.66944
G9606_3740	4595	MUTYH	-0.169891	0.751652	0.177148	0.160464	0.457164	0.213725
G9606_11000	200008	CDCP2	-1.4728	0.981321	0.552064	NA	NA	NA
G9606_15807	6882	TAF11	0.257877	0.183745	0.00621715	0.701385	3.01e-13	6.5e-15
G9606_1382	1615	DARS	0.0759072	0.842054	0.264074	0.00680503	0.96291	0.901251
G9606_7838	7009	TMBIM6	0.0458851	0.95302	0.436448	0.32476	4.9e-14	9.95e-16
G9606_10223	84626	KRBA1	0.234107	0.699259	0.144071	0.0761736	0.832167	0.588028
G9606_4840	100528021	ST20-MTHFS	3.45024	0.754772	0.179935	-3.29684	0.395316	0.171148
G9606_18991	2012	EMP1	-0.0996973	0.694464	0.141178	0.261982	8.26e-06	5.71e-07
G9606_26228	126	ADH1C	-0.0398187	0.99364	0.885745	0.479227	0.158945	0.0490114
G9606_3186	139135	PASD1	NA	NA	NA	1.10687	0.92321	0.786191
G9606_11742	131096	KCNH8	1.01167	0.981321	0.533331	2.64238	0.413274	0.183683
G9606_19563	55872	PBK	0.135426	0.685553	0.135165	0.147531	0.255382	0.0912793
G9606_8361	1825	DSC3	0.123286	0.981321	0.77016	-0.420003	0.630848	0.355545
G9606_30184	5698	PSMB9	0.275271	0.195108	0.00726299	0.0118816	0.963625	0.902341
G9606_19242	943	TNFRSF8	0.173037	0.992458	0.878765	0.417934	0.92321	0.761269
G9606_23881	57631	LRCH2	0.0489882	0.999932	0.931367	-0.292048	0.875879	0.661175
G9606_21872	390595	UBAP1L	0.158094	0.981321	0.654266	0.261879	0.736514	0.460137
G9606_34389	5167	ENPP1	0.154501	0.810233	0.232052	-0.273082	0.166788	0.0523049
G9606_25223	1749	DLX5	0.899302	0.981321	0.742855	NA	NA	NA
G9606_1041	3400	ID4	2.71084	0.696357	0.142387	0.982255	0.913308	0.731942
G9606_16554	51027	BOLA1	-0.156226	0.918842	0.369665	0.284435	0.233976	0.081312
G9606_14451	5580	PRKCD	0.143873	0.573084	0.0803309	0.0484441	0.779564	0.511134
G9606_15596	317701	VN1R2	-0.243568	0.981321	0.718244	0.603533	0.704233	0.427196
G9606_35923	284355	TPRX1	-1.84763	0.981321	0.586295	NA	NA	NA
G9606_7484	84314	TMEM107	-0.33659	0.573084	0.0800987	0.503719	0.00794766	0.00130209
G9606_16263	54861	SNRK	0.0115495	0.999932	0.919125	-0.0250492	0.925398	0.789989
G9606_16221	1489	CTF1	-0.280374	0.935087	0.398531	0.601732	0.159848	0.0493815
G9606_6176	6288	SAA1	0.243616	0.0980639	0.0018717	0.0693399	0.581425	0.310941
G9606_6116	94097	SFXN5	0.387911	0.0146916	0.000100323	0.298367	0.00861175	0.00142486
G9606_23013	5438	POLR2I	0.176101	0.550117	0.0712818	-0.178494	0.202415	0.0672074
G9606_6510	257415	FAM133B	0.0610095	0.969655	0.481165	0.0291599	0.889391	0.68647
G9606_28186	56033	BARX1	0.912394	0.981321	0.759696	NA	NA	NA
G9606_246	23259	DDHD2	0.207448	0.161953	0.0050038	-0.010612	0.949553	0.875726
G9606_13147	64598	MOSPD3	-0.113851	0.909402	0.350158	-0.0854685	0.734499	0.458209
G9606_12442	6891	TAP2	0.170154	0.214207	0.00844401	-0.0864141	0.248031	0.0879444
G9606_22011	7485	WRB	0.112898	0.827942	0.24864	0.0429714	0.828189	0.578188
G9606_3355	622	BDH1	0.0167527	0.984729	0.842361	0.0915964	0.448412	0.207752
G9606_26842	55658	RNF126	0.00408993	0.999932	0.962245	-0.136073	0.129352	0.037985
G9606_26714	286223	C9orf47	-1.36907	0.805312	0.22835	0.332762	0.92321	0.774328
G9606_9168	92558	BICDL1	0.170668	0.728985	0.161906	0.256822	0.03168	0.00670037
G9606_23544	1020	CDK5	-0.166296	0.847716	0.272073	0.303723	0.103832	0.0287574
G9606_13933	8611	PLPP1	-0.0321139	0.981321	0.802931	-0.0993373	0.627721	0.352448
G9606_12113	27235	COQ2	-0.10381	0.754627	0.179554	0.188647	0.0307114	0.00646249
G9606_13900	8642	DCHS1	-0.235079	0.981321	0.533341	-0.139011	0.92321	0.761173
G9606_5150	314	AOC2	-0.121221	0.981321	0.577542	0.393219	0.20727	0.0692254
G9606_15812	5834	PYGB	-0.0498397	0.981321	0.516724	-0.184166	0.0229302	0.0045314
G9606_6753	5409	PNMT	0.0131418	0.999932	0.995507	3.04734	0.452771	0.210658
G9606_13984	22821	RASA3	0.0790665	0.917376	0.365441	-0.0941887	0.543065	0.278094
G9606_33587	440804	RIMBP3B	1.17478	0.747466	0.173876	-0.481322	0.808858	0.551817
G9606_7116	64981	MRPL34	0.127781	0.769132	0.192546	0.057333	0.699537	0.422677
G9606_14106	90321	ZNF766	-0.423974	0.052834	0.000677804	0.00598024	0.975551	0.92583
G9606_30301	123606	NIPA1	0.111852	0.750024	0.175059	-0.234701	0.0048256	0.000720681
G9606_23983	2568	GABRP	1.59388	0.911187	0.353774	1.03834	0.89366	0.696613
G9606_2095	2581	GALC	-0.0365038	0.981321	0.721933	-0.271957	0.00909037	0.00151828
G9606_10101	8476	CDC42BPA	-0.195777	0.403146	0.0342536	0.273232	0.00050437	5.51e-05
G9606_10516	51257	2-Mar	0.0127326	0.999932	0.913856	0.698538	4.33e-11	1.27e-12
G9606_17805	9862	MED24	0.148655	0.527371	0.0650284	0.11759	0.142938	0.0429341
G9606_6712	5329	PLAUR	-0.0113392	0.994489	0.891245	-0.579289	2.89e-28	2.1e-30
G9606_33690	1200	TPP1	-0.086543	0.787524	0.212441	-0.0214019	0.895464	0.70361
G9606_5815	55503	TRPV6	0.252308	0.887654	0.323706	-0.157382	0.845043	0.611259
G9606_2672	3029	HAGH	-0.0898477	0.920763	0.372969	0.352334	0.00036687	3.86e-05
G9606_7850	27077	B9D1	-0.17581	0.726774	0.16063	0.0201928	0.938616	0.854404
G9606_12089	10434	LYPLA1	0.0455782	0.981321	0.532273	-0.0913521	0.391487	0.167408
G9606_10437	219855	SLC37A2	-0.242166	0.432534	0.0394379	0.363717	0.000345838	3.61e-05
G9606_7373	145447	ABHD12B	-0.0482883	0.981321	0.59757	0.305121	0.000961655	0.000115272
G9606_6224	283710	LOC283710	-2.20606	0.877359	0.309271	-3.03427	0.395097	0.170631
G9606_30098	8330	HIST1H2AK	1.00553	0.959684	0.452662	0.252708	0.92321	0.765802
G9606_10598	158038	LINGO2	-0.21775	0.991809	0.873859	0.131521	0.970211	0.914612
G9606_2172	4129	MAOB	0.00754043	0.999932	0.998244	-1.63173	0.618407	0.344458
G9606_2800	22899	ARHGEF15	-1.47336	0.981321	0.524869	-2.30057	0.692144	0.413676
G9606_21832	64854	USP46	0.134234	0.696357	0.142542	0.00214682	0.989106	0.97986
G9606_6618	57678	GPAM	0.182257	0.572714	0.0794949	-0.0976075	0.55521	0.289034
G9606_18410	79039	DDX54	0.179123	0.395242	0.0325865	0.33162	3.47e-07	1.84e-08
G9606_20548	493861	EID3	-0.349062	0.561319	0.0758488	0.381057	0.198135	0.0654883
G9606_34062	124220	ZG16B	0.163099	0.943535	0.419952	0.250949	0.332992	0.132746
G9606_10679	9274	BCL7C	0.153259	0.731955	0.163344	0.0752777	0.684519	0.404158
G9606_10396	55717	WDR11	0.077566	0.946612	0.425413	0.183322	0.0638321	0.0156171
G9606_1639	441024	MTHFD2L	-0.22485	0.657387	0.120338	-0.255549	0.114966	0.0326546
G9606_209	9730	DCAF1	-0.0272973	0.981321	0.735764	-0.0177027	0.92662	0.794186
G9606_13497	55629	PNRC2	-0.0666286	0.913222	0.358368	0.115627	0.143437	0.0431403
G9606_24988	6623	SNCG	0.0914997	0.885264	0.320739	-0.549365	1.2e-17	1.72e-19
G9606_2860	57614	RELCH	0.108878	0.920763	0.373787	0.225506	0.0978078	0.0266047
G9606_13905	51133	KCTD3	0.0453247	0.981321	0.560119	0.218775	0.0026643	0.000368693
G9606_9246	1269	CNR2	0.280138	0.981321	0.669858	-0.0188083	0.987298	0.976184
G9606_3761	60386	SLC25A19	-0.138541	0.751652	0.177007	-0.817851	2.8e-13	6.03e-15
G9606_18860	8620	NPFF	0.0384434	0.999932	0.943312	0.613745	0.393317	0.16918
G9606_9640	653075	GOLGA8T	0.175995	0.981321	0.765811	0.0917708	0.953615	0.881851
G9606_11106	3344	FOXN2	-0.0505222	0.981321	0.674158	-0.0380936	0.856854	0.633529
G9606_32974	553	AVPR1B	0.0123689	0.999932	0.99441	-1.71639	0.839941	0.602178
G9606_31635	100130519	TMEM221	-0.551574	0.944224	0.420902	0.842551	0.465093	0.218784
G9606_9708	8576	STK16	0.0434062	0.981321	0.632839	0.378204	3e-05	2.38e-06
G9606_23470	101927601	GOLGA6L19	-0.318123	0.981321	0.668567	0.171703	0.935294	0.848869
G9606_15645	8621	CDK13	0.133775	0.612872	0.0963405	-0.0581553	0.692144	0.413877
G9606_16493	54414	SIAE	-0.0385948	0.981321	0.729419	0.53992	2.71e-07	1.42e-08
G9606_3295	222256	CDHR3	-0.234342	0.981321	0.517543	-0.0238993	0.981853	0.949179
G9606_1823	57117	INTS12	-0.157078	0.664912	0.126279	-0.091589	0.626511	0.351313
G9606_34955	81542	TMX1	0.133875	0.45444	0.0436598	-0.332353	3.03e-08	1.35e-09
G9606_35279	4626	MYH8	-0.571576	0.981321	0.708509	-0.82998	0.883125	0.673617
G9606_14023	8447	DOC2B	0.00261494	0.999932	0.999164	0.145631	0.981853	0.949638
G9606_3744	8028	MLLT10	-0.186481	0.624795	0.102057	-0.240511	0.01365	0.00245697
G9606_16972	112268392	LOC112268392	2.59815	0.619121	0.0990818	1.12842	0.746966	0.470682
G9606_21604	6804	STX1A	0.121894	0.922641	0.375974	-0.0151567	0.962194	0.899117
G9606_25479	26003	GORASP2	-0.0217039	0.981321	0.733921	-0.0768172	0.324852	0.12793
G9606_17618	10541	ANP32B	0.0136452	0.988492	0.854902	-0.0797959	0.360823	0.148079
G9606_26660	554250	GDF5OS	-0.954244	0.981321	0.815097	NA	NA	NA
G9606_21079	7274	TTPA	0.186895	0.981321	0.657521	0.0335478	0.981853	0.948439
G9606_2910	81616	ACSBG2	-1.87191	0.768003	0.191896	-0.431853	0.93354	0.845432
G9606_31750	51015	ISOC1	0.125036	0.686913	0.136286	-0.45019	2.12e-10	6.74e-12
G9606_6281	23552	CDK20	-0.357507	0.678733	0.132915	-0.0575789	0.925095	0.789286
G9606_9670	147409	DSG4	0.969309	0.981321	0.812231	-0.816683	0.932431	0.841368
G9606_11675	5322	PLA2G5	1.86526	0.981321	0.581726	-2.71077	0.512353	0.2544
G9606_10469	339451	KLHL17	0.141781	0.948024	0.426975	0.171581	0.837669	0.595055
G9606_32624	4321	MMP12	-0.480004	0.981321	0.737116	-2.89238	0.00593993	0.000927637
G9606_3020	203074	PRSS55	0.969309	0.981321	0.812231	NA	NA	NA
G9606_2847	10695	CNPY3	0.0750531	0.949434	0.430131	-0.0524684	0.792337	0.527087
G9606_13603	400954	EML6	0.0634023	0.987554	0.849787	-0.138702	0.877561	0.664157
G9606_27732	2960	GTF2E1	0.0571024	0.981321	0.554449	-0.0194035	0.932431	0.836376
G9606_2827	10086	HHLA1	NA	NA	NA	-0.816683	0.932431	0.841368
G9606_10674	339318	ZNF181	-0.509147	0.206134	0.00799568	0.353798	0.127167	0.0371442
G9606_17651	32	ACACB	0.0916595	0.981321	0.586444	-0.240175	0.380526	0.159986
G9606_19122	25884	CHRDL2	NA	NA	NA	-0.816683	0.932431	0.841368
G9606_17907	83999	KREMEN1	0.17169	0.574095	0.0816349	0.0299635	0.919738	0.741556
G9606_19359	84247	RTL6	0.052005	0.981321	0.602125	0.0456848	0.844302	0.610298
G9606_19249	9283	GPR37L1	0.497217	0.971815	0.484983	0.138695	0.932431	0.819902
G9606_9800	284273	ZADH2	0.0404472	0.981321	0.748421	0.323393	0.0402954	0.0089097
G9606_33497	29927	SEC61A1	0.102852	0.559661	0.0748052	0.05769	0.384373	0.1628
G9606_18074	8239	USP9X	-0.112992	0.774897	0.199158	-0.089635	0.302606	0.115589
G9606_21639	164153	UBL4B	-0.954244	0.981321	0.815097	1.04831	0.900238	0.710319
G9606_2306	148156	ZNF558	0.269949	0.981321	0.784266	0.610219	0.757929	0.484032
G9606_20078	79833	GEMIN6	0.350072	0.41113	0.0355763	0.0921816	0.64031	0.36342
G9606_31551	51806	CALML5	-2.42935	0.936175	0.404371	-0.743939	0.92662	0.793876
G9606_25588	84233	TMEM126A	0.0940531	0.938237	0.411771	-0.145148	0.263324	0.0954429
G9606_9170	51201	ZDHHC2	0.0957769	0.918184	0.367405	-0.215329	0.138999	0.0415022
G9606_18698	84300	UQCC2	0.193303	0.39493	0.0325388	0.0146862	0.934191	0.846497
G9606_229	107985320	LOC107985320	-0.730157	0.922641	0.376378	0.125449	0.947922	0.871677
G9606_24356	163175	LGI4	-0.0999139	0.982181	0.826603	0.21806	0.828189	0.578714
G9606_27618	10576	CCT2	0.152542	0.311395	0.0186321	-0.173042	0.00216732	0.000290463
G9606_31779	2527	FUT5	0.427393	0.981321	0.817854	1.61191	0.430966	0.194824
G9606_2189	2653	GCSH	0.0840286	0.829784	0.250187	0.085467	0.366986	0.151881
G9606_13236	23545	ATP6V0A2	-0.108364	0.903564	0.343538	0.487227	2.2e-05	1.7e-06
G9606_22952	79585	CORO7	0.121563	0.896285	0.333801	0.247378	0.127104	0.0371187
G9606_12665	57181	SLC39A10	0.032798	0.981321	0.702112	0.00165242	0.990106	0.981713
G9606_11690	84811	BUD13	0.00947886	0.999932	0.927132	-0.0339465	0.901996	0.713517
G9606_5482	3485	IGFBP2	0.173364	0.7699	0.193617	0.0887013	0.677399	0.397429
G9606_18388	79789	CLMN	-0.145212	0.574095	0.0817152	0.140722	0.187893	0.0611121
G9606_17153	10965	ACOT2	-0.143525	0.782245	0.207974	-0.197542	0.155651	0.0477617
G9606_19707	10328	EMC8	0.0615643	0.959197	0.452271	0.0977737	0.342831	0.138145
G9606_3257	9987	HNRNPDL	0.261578	0.0310519	0.000304158	-0.241368	8.15e-06	5.63e-07
G9606_8883	4854	NOTCH3	-0.260418	0.160666	0.00490725	0.156693	0.117083	0.0334851
G9606_8912	79094	CHAC1	-2.11478	0.186956	0.00655472	-0.253996	0.291953	0.109772
G9606_12051	503834	DPRX	1.23262	0.943442	0.419759	0.971719	0.768162	0.496569
G9606_15169	4773	NFATC2	-0.0297932	0.981453	0.82128	-0.960991	1.12e-12	2.55e-14
G9606_29445	1112	FOXN3	-0.267599	0.345383	0.0235946	-0.0262339	0.932431	0.807625
G9606_6476	57506	MAVS	0.123853	0.530374	0.0660337	0.24462	0.000234419	2.32e-05
G9606_8680	8844	KSR1	-0.12287	0.909907	0.351803	-0.0978095	0.726715	0.450183
G9606_10305	81551	STMN4	0.594204	0.981321	0.770185	NA	NA	NA
G9606_5959	55016	1-Mar	0.204291	0.914584	0.360995	-0.264657	0.461416	0.216539
G9606_745	26267	FBXO10	-0.0491297	0.981321	0.660355	0.0464427	0.839941	0.601599
G9606_19440	2193	FARSA	-0.0144918	0.987878	0.853039	-0.0366304	0.806602	0.548268
G9606_7813	79844	ZDHHC11	0.0489265	0.981321	0.794951	0.0131336	0.980191	0.937167
G9606_26142	100529063	BCL2L2-PABPN1	0.806569	0.796157	0.219944	-0.23399	0.302153	0.115141
G9606_2854	4312	MMP1	-0.323452	0.981321	0.548668	-3.51906	3.96e-14	7.9e-16
G9606_2485	79600	TCTN1	-0.0116758	0.999932	0.923562	0.314888	0.0241513	0.00481928
G9606_23514	112268114	LOC112268114	1.07894	0.786785	0.211735	-0.273166	0.950159	0.87671
G9606_5116	10388	SYCP2	-0.0131915	0.999932	0.962398	-0.385183	0.526478	0.265713
G9606_22552	79004	CUEDC2	-0.0654786	0.981321	0.508617	0.337342	0.000532323	5.86e-05
G9606_32570	2980	GUCA2A	2.447	0.935087	0.39979	-0.816683	0.932431	0.841368
G9606_9666	1176	AP3S1	0.0704598	0.878561	0.312285	-0.0460396	0.675804	0.395668
G9606_20247	8269	TMEM187	-0.347477	0.69776	0.143272	0.354586	0.125927	0.0366554
G9606_12344	54974	THG1L	-0.0967565	0.846422	0.269851	-0.03814	0.863705	0.645242
G9606_29920	84948	TIGD5	0.00161214	0.999932	0.988576	0.364471	0.00224894	0.000303173
G9606_20498	105376353	LOC105376353	1.32846	0.876287	0.307442	-0.514828	0.8931	0.691537
G9606_11907	283446	MYO1H	-0.0796556	0.99069	0.868653	-0.123155	0.932431	0.8156
G9606_30084	401137	PRR27	-0.954244	0.981321	0.815097	-0.816683	0.932431	0.841368
G9606_21785	2734	GLG1	-0.178854	0.122594	0.00274473	-0.0760393	0.31128	0.120335
G9606_23019	51372	TMA7	0.186288	0.465574	0.0472974	0.0843103	0.473843	0.224597
G9606_23585	55847	CISD1	0.142235	0.646302	0.114118	-0.0490405	0.783741	0.517985
G9606_713	79796	ALG9	0.0881824	0.942975	0.418545	-0.07303	0.745606	0.469552
G9606_2252	55311	ZNF444	0.166245	0.666654	0.127241	0.132194	0.133849	0.0396425
G9606_9111	79862	ZNF669	0.137779	0.981321	0.614298	0.188475	0.769009	0.497503
G9606_4159	440574	MINOS1	0.208925	0.40141	0.0339938	0.172976	0.132941	0.0393142
G9606_13644	1591	CYP24A1	-0.170894	0.709063	0.14935	-0.617823	2.15e-12	5.08e-14
G9606_13432	57224	NHSL1	-0.308307	0.417743	0.0364993	-0.0199578	0.959864	0.894519
G9606_10913	5869	RAB5B	0.0379835	0.981321	0.560384	0.221493	0.000178239	1.71e-05
G9606_15668	59307	SIGIRR	0.0852214	0.902791	0.342051	0.130351	0.309842	0.119323
G9606_3471	165055	CCDC138	0.00840998	0.999932	0.947181	-0.0238654	0.932431	0.824554
G9606_24404	26157	GIMAP2	-0.648686	0.796814	0.221035	0.74776	0.355598	0.14496
G9606_25971	90007	MIDN	-0.0579338	0.981321	0.521174	0.131761	0.351882	0.14296
G9606_24652	722	C4BPA	0.00859339	0.999932	0.995247	-0.42111	0.92321	0.776515
G9606_16808	344167	FOXI3	-1.85745	0.981321	0.623719	-1.72114	0.856821	0.629508
G9606_1700	10083	USH1C	NA	NA	NA	-0.816683	0.932431	0.841368
G9606_8910	782	CACNB1	-0.0853648	0.937031	0.406814	-0.591789	4.81e-08	2.21e-09
G9606_7556	54477	PLEKHA5	-0.10586	0.847716	0.277449	-0.145622	0.264365	0.0960426
G9606_22095	80135	RPF1	0.187908	0.347279	0.0240642	-0.303702	4.3e-05	3.55e-06
G9606_14189	55072	RNF31	0.26471	0.139659	0.00364274	0.175066	0.113647	0.0321971
G9606_14507	7483	WNT9A	-0.056123	0.981321	0.629543	-0.323187	0.0210755	0.00409062
G9606_9267	267002	PGBD2	0.232685	0.775522	0.200872	-0.110792	0.829636	0.584651
G9606_3844	57862	ZNF410	-0.0500027	0.981321	0.593402	0.117066	0.367818	0.152308
G9606_1018	22849	CPEB3	-0.250797	0.855573	0.288862	0.0626859	0.932431	0.808728
G9606_16420	100528032	KLRC4-KLRK1	-3.43748	0.692976	0.140203	1.88682	0.589837	0.318574
G9606_32555	84432	PROK1	-0.954244	0.981321	0.815097	-1.70476	0.856854	0.634565
G9606_19929	55262	C7orf43	0.203608	0.703665	0.146082	0.291498	0.0849261	0.022203
G9606_9791	23258	DENND5A	-0.0498897	0.981321	0.569017	0.186743	0.0128219	0.00227564
G9606_25156	57571	CARNS1	-0.44144	0.981321	0.555193	0.145727	0.93429	0.846703
G9606_5225	64779	MTHFSD	0.141922	0.741769	0.168722	0.140683	0.298913	0.113342
G9606_17296	10307	APBB3	0.039817	0.989819	0.865354	0.576081	0.023653	0.00469143
G9606_4143	353149	TBC1D26	-2.43577	0.93594	0.40232	1.10687	0.92321	0.786191
G9606_8909	79075	DSCC1	0.257069	0.22405	0.00933759	0.0786249	0.566787	0.298516
G9606_33707	8831	SYNGAP1	-0.162591	0.875859	0.305824	0.0854804	0.807259	0.549386
G9606_8378	220388	CCDC89	-0.365579	0.648774	0.116	0.0833228	0.895464	0.701239
G9606_2805	57091	CASS4	2.3295	0.507224	0.0594724	-0.271177	0.932431	0.824647
G9606_24515	8637	EIF4EBP3	-0.574353	0.981321	0.616317	2.12962	0.531106	0.269148
G9606_15267	136991	ASZ1	0.597692	0.981321	0.691803	-0.267792	0.951997	0.879205
G9606_2980	140883	ZNF280B	0.016743	0.998425	0.907372	0.00448501	0.987298	0.976188
G9606_9817	64763	ZNF574	0.110636	0.935087	0.396175	-0.0368042	0.876251	0.662065
G9606_27946	159296	NKX2-3	0.00863922	0.999932	0.990215	-0.576461	0.645252	0.367777
G9606_8897	147686	ZNF418	-0.828531	0.646302	0.114306	-0.0681136	0.961607	0.898387
G9606_6428	26	AOC1	0.199466	0.952526	0.43537	-1.23396	1.26e-06	7.36e-08
G9606_17764	4108	MAGEA9	0.969309	0.981321	0.812231	1.10687	0.92321	0.786191
G9606_7304	100310812	SPDYE2B	-0.0852797	0.981321	0.621701	0.207903	0.515809	0.256895
G9606_24371	10577	NPC2	0.109896	0.751825	0.177693	-0.278444	7.99e-05	7.04e-06
G9606_11491	107986838	LOC107986838	-0.33906	0.612813	0.0962815	0.633642	0.0014344	0.000181487
G9606_5528	55008	HERC6	0.516689	0.000143374	2.81e-07	-0.719343	1.99e-11	5.56e-13
G9606_3582	53630	BCO1	1.00334	0.981321	0.539283	0.110909	0.981853	0.946664
G9606_11858	2675	GFRA2	-0.406612	0.981321	0.817386	0.701066	0.92321	0.752062
G9606_20048	7913	DEK	0.0768695	0.77888	0.204202	0.159876	0.00514488	0.000778725
G9606_35915	728276	CLEC19A	0.907667	0.981321	0.740189	0.169425	0.981342	0.941108
G9606_4174	57579	FAM135A	-0.0815392	0.973021	0.487981	-0.475114	0.000395823	4.21e-05
G9606_9099	54575	UGT1A10	NA	NA	NA	2.97509	0.475702	0.226291
G9606_4263	199720	GGN	0.00999804	0.999932	0.987378	-0.135661	0.932431	0.810592
G9606_9027	8480	RAE1	0.0718812	0.924312	0.378932	-0.138157	0.108107	0.0302166
G9606_2605	199221	DZIP1L	0.246546	0.831992	0.252965	-0.0647131	0.92321	0.777795
G9606_3309	64105	CENPK	-0.00325207	0.999932	0.968225	-0.109934	0.300396	0.114229
G9606_22234	126375	ZNF792	0.496928	0.594641	0.0898651	-0.216534	0.765774	0.493354
G9606_10609	1859	DYRK1A	-0.156518	0.753653	0.179141	0.178111	0.0817847	0.0212444
G9606_21708	51440	HPCAL4	0.0551469	0.981321	0.789483	-0.661246	0.037404	0.0081595
G9606_6437	5425	POLD2	-0.012141	0.989819	0.865391	0.0574349	0.535964	0.27272
G9606_26320	340578	DCAF12L2	-1.49006	0.718364	0.154151	-1.84793	0.568899	0.300297
G9606_13566	126119	JOSD2	-0.189588	0.660487	0.122404	0.0966217	0.69178	0.411352
G9606_11062	55636	CHD7	0.0266806	0.981321	0.698921	0.188777	0.00892163	0.00148694
G9606_15561	57332	CBX8	0.080766	0.981321	0.645062	0.0561833	0.92321	0.761981
G9606_18557	7561	ZNF14	-0.114641	0.981321	0.708257	0.346423	0.550039	0.284572
G9606_18465	1122	CHML	-0.0642313	0.97502	0.492442	-0.459189	2.92e-07	1.54e-08
G9606_7021	8893	EIF2B5	0.162316	0.415843	0.0361238	-0.0762699	0.408002	0.179923
G9606_29290	50509	COL5A3	0.593503	0.981321	0.781811	1.03834	0.89366	0.696613
G9606_32795	27146	FAM184B	-0.458244	0.946612	0.425133	0.756388	0.467478	0.22043
G9606_14331	57050	UTP3	0.0556148	0.981321	0.601423	0.621002	2.06e-15	3.73e-17
G9606_17002	4240	MFGE8	-0.0506274	0.981321	0.569911	-0.362193	3.84e-06	2.44e-07
G9606_32317	388646	GBP7	-0.877115	0.981321	0.76968	0.694345	0.920161	0.742541
G9606_8370	79074	C2orf49	-0.0202222	0.981321	0.81816	0.145634	0.224693	0.0771432
G9606_25034	107986244	LOC107986244	NA	NA	NA	1.10687	0.92321	0.786191
G9606_10205	2824	GPM6B	0.79532	0.918184	0.36774	-0.976724	0.646042	0.368372
G9606_5097	387	RHOA	0.0527003	0.935023	0.395076	0.266206	1.33e-08	5.61e-10
G9606_27313	389376	SFTA2	0.00387611	0.999932	0.997943	1.03834	0.89366	0.696613
G9606_25727	100996741	100996741	-0.0951783	0.981321	0.689584	0.0937003	0.89366	0.695411
G9606_28127	107987290	LOC107987290	-0.435308	0.765617	0.189317	-0.0754997	0.92321	0.772742
G9606_12847	2961	GTF2E2	0.0602127	0.981321	0.543467	-0.344375	0.000530731	5.83e-05
G9606_24108	28960	DCPS	0.145993	0.553443	0.0722703	-0.455401	3.72e-09	1.44e-10
G9606_20616	7384	UQCRC1	0.0682361	0.887654	0.32322	0.00886855	0.948522	0.872812
G9606_29451	64648	SPANXD	0.655305	0.981321	0.56841	-0.514212	0.856854	0.634173
G9606_3983	6573	SLC19A1	-0.0138663	0.992123	0.875631	-0.118654	0.358982	0.146965
G9606_12156	64778	FNDC3B	-0.287948	0.310556	0.0185124	-0.261446	8.64e-05	7.71e-06
G9606_1795	94120	SYTL3	-0.266569	0.101058	0.00199481	-0.122113	0.17803	0.0568007
G9606_6529	151242	PPP1R1C	-0.0413082	0.981321	0.808653	-0.464043	0.0146661	0.0026776
G9606_3636	22902	RUFY3	0.00556062	0.999932	0.959637	-0.168239	0.267491	0.0975184
G9606_2430	5243	ABCB1	-0.283434	0.981321	0.78254	0.55118	0.837032	0.594088
G9606_27368	1291	COL6A1	-0.268448	0.0749696	0.00124208	-1.0187	3.55e-43	1.33e-45
G9606_5914	4482	MSRA	-0.185301	0.948359	0.428393	-0.339709	0.305107	0.117039
G9606_2762	83595	SOX7	-0.120625	0.840491	0.262576	-0.198986	0.0676637	0.016827
G9606_15324	5211	PFKL	0.196453	0.133392	0.00326274	0.0654308	0.513791	0.255373
G9606_20236	7874	USP7	0.00426787	0.999932	0.944833	-0.094516	0.199161	0.0658847
G9606_10116	255252	LRRC57	-0.0239223	0.984729	0.841661	-0.106893	0.616543	0.343068
G9606_17083	27085	MTBP	0.161422	0.647637	0.1156	0.204655	0.117227	0.0335523
G9606_12198	51496	CTDSPL2	-0.0464816	0.981321	0.66911	0.170958	0.0939199	0.0252898
G9606_5068	332	BIRC5	0.182369	0.279148	0.0146559	0.267985	5.64e-06	3.76e-07
G9606_4132	6188	RPS3	0.0802509	0.805389	0.228462	-0.0434921	0.692144	0.414046
G9606_802	2068	ERCC2	-0.173584	0.301513	0.0174972	-0.153073	0.0488728	0.0112628
G9606_11433	9159	PCSK7	-0.0285964	0.981321	0.757957	0.0433872	0.853284	0.622165
G9606_1178	9500	MAGED1	0.0322916	0.981321	0.65937	-0.00619909	0.971557	0.917865
G9606_20861	22841	RAB11FIP2	-0.159805	0.760561	0.183069	0.015216	0.955866	0.886414
G9606_27210	7809	BSND	0.969309	0.981321	0.812231	NA	NA	NA
G9606_3576	1577	CYP3A5	-0.304698	0.981321	0.572317	-0.900639	0.368832	0.153017
G9606_22134	58492	ZNF77	0.181371	0.898731	0.335884	0.167381	0.672614	0.39299
G9606_10561	168451	THAP5	-0.120848	0.903564	0.343016	0.236288	0.0409235	0.00907834
G9606_8382	107984203	LOC107984203	-0.251376	0.709267	0.149644	0.020523	0.968998	0.911752
G9606_20340	22949	PTGR1	-0.0975708	0.817184	0.240815	0.71975	1.36e-33	7.84e-36
G9606_21477	1730	DIAPH2	-0.125495	0.946612	0.425301	-0.0750796	0.80796	0.55032
G9606_6490	126549	ANKLE1	-0.0608982	0.990272	0.866955	0.132669	0.895464	0.703171
G9606_5501	57504	MTA3	0.0258464	0.981321	0.753898	-0.120413	0.305455	0.117258
G9606_2041	55160	ARHGEF10L	0.161057	0.786592	0.211546	0.145782	0.442078	0.203315
G9606_5138	118813	ZFYVE27	0.026262	0.981321	0.798613	-0.168697	0.166903	0.052373
G9606_7651	81562	LMAN2L	-0.0384069	0.981321	0.592146	0.104371	0.251302	0.0894695
G9606_895	284948	SH2D6	-0.732639	0.961207	0.458157	1.29105	0.325745	0.128469
G9606_15993	285489	DOK7	-0.0122495	0.999932	0.958921	-0.265169	0.602733	0.330061
G9606_25450	57093	TRIM49	0.636152	0.969655	0.481873	-2.27594	0.0150536	0.00275846
G9606_32767	28986	MAGEH1	0.353686	0.981321	0.717531	-0.438016	0.860491	0.640434
G9606_34665	746	TMEM258	0.249788	0.291966	0.0162929	0.107074	0.413137	0.183575
G9606_7551	84447	SYVN1	0.0431924	0.981321	0.575678	0.224226	0.0078741	0.00128756
G9606_28190	4907	NT5E	-0.275641	0.013802	9.04e-05	-0.160138	0.0155588	0.00287104
G9606_11124	51252	FAM178B	0.33371	0.98373	0.833562	2.59949	0.427342	0.192182
G9606_34553	7567	ZNF19	-0.186557	0.948359	0.428357	0.466106	0.110843	0.0311914
G9606_18884	3185	HNRNPF	0.06803	0.847716	0.272944	0.062546	0.416408	0.185448
G9606_8241	54836	BSPRY	0.00976642	0.998769	0.908725	-0.087601	0.545007	0.279576
G9606_10775	23424	TDRD7	0.316104	0.194817	0.00719686	0.0187498	0.932431	0.830268
G9606_2054	119391	GSTO2	0.104717	0.920763	0.373398	0.192788	0.13524	0.0401074
G9606_3096	1063	CENPF	0.000426782	0.999932	0.99471	0.231569	0.000404936	4.31e-05
G9606_15362	9805	SCRN1	-0.0668952	0.924312	0.379016	0.327983	1.02e-06	5.88e-08
G9606_3840	1159	CKMT1B	0.575844	0.0402202	0.0004581	-0.154245	0.664948	0.385884
G9606_32399	80765	STARD5	0.142953	0.978245	0.501141	-0.00422615	0.990696	0.982827
G9606_1474	80305	TRABD	0.142108	0.632392	0.105503	0.118989	0.2217	0.0757064
G9606_10895	6405	SEMA3F	0.0636242	0.975483	0.493191	-0.617283	8.94e-10	3.04e-11
G9606_3326	2038	EPB42	NA	NA	NA	0.145103	0.981853	0.965131
G9606_32116	51154	MRTO4	0.0787542	0.845325	0.268405	0.0065151	0.965814	0.905586
G9606_9748	2161	F12	-0.115771	0.964809	0.469894	-0.11657	0.736514	0.460166
G9606_26406	390594	KBTBD13	2.45024	0.911187	0.356332	-1.71639	0.839941	0.602178
G9606_35826	283742	FAM98B	0.0789188	0.860315	0.293738	0.19735	0.0213389	0.00415008
G9606_1373	2186	BPTF	0.0289537	0.981321	0.676099	-0.135112	0.11881	0.034072
G9606_8968	92370	PXYLP1	0.401103	0.137483	0.00348934	0.0409403	0.901427	0.712546
G9606_11323	9665	MARF1	0.045751	0.981321	0.675164	0.0898811	0.532646	0.270256
G9606_21226	51725	FBXO40	0.90348	0.981321	0.741543	0.179322	0.975551	0.925841
G9606_9635	85459	CEP295	-0.104616	0.844726	0.267452	0.0408653	0.839643	0.59692
G9606_29703	6555	SLC10A2	-0.954244	0.981321	0.815097	1.09256	0.89366	0.696253
G9606_2989	143888	KDELC2	-0.156624	0.532687	0.0668459	-0.159621	0.0938809	0.025274
G9606_11828	51023	MRPS18C	0.201514	0.357626	0.0260223	-0.224068	0.0602576	0.0145538
G9606_7902	149281	METTL11B	0.969309	0.981321	0.812231	NA	NA	NA
G9606_30821	514	ATP5F1E	0.241807	0.237006	0.0104942	0.0755246	0.839941	0.600196
G9606_6425	7314	UBB	0.223881	0.148524	0.00418987	-0.121936	0.123327	0.0356983
G9606_11917	6002	RGS12	0.17764	0.640407	0.110439	0.271609	0.0470423	0.0107515
G9606_3356	9098	USP6	0.0433376	0.992778	0.882116	0.272719	0.598971	0.326422
G9606_34698	54627	MAP10	-0.152582	0.942691	0.417733	0.0233425	0.948888	0.873883
G9606_7632	10574	CCT7	0.078154	0.801367	0.224855	-0.0979293	0.122479	0.0353844
G9606_21141	56654	NPDC1	-0.0182713	0.99069	0.870303	0.429485	2.5e-06	1.53e-07
G9606_289	80063	ATF7IP2	0.0369679	0.987888	0.853191	0.054167	0.92662	0.793822
G9606_12279	6095	RORA	-0.243728	0.918184	0.367535	0.108973	0.880789	0.670356
G9606_1336	88455	ANKRD13A	0.0580486	0.949167	0.429767	-0.211786	0.00501994	0.000756933
G9606_20665	153733	CCDC112	-0.130631	0.723252	0.15788	-0.313162	0.00158171	0.000202779
G9606_8254	283149	BCL9L	-0.361349	0.0972793	0.00182093	-0.0869559	0.455936	0.21282
G9606_17932	27129	HSPB7	0.907667	0.981321	0.740189	0.145104	0.981853	0.964455
G9606_12174	374887	YJEFN3	0.32653	0.866454	0.298259	0.323678	0.526156	0.265462
G9606_28014	4074	M6PR	0.0152848	0.983015	0.830625	-0.613427	2.21e-31	1.42e-33
G9606_7163	5328	PLAU	-0.591083	0.380875	0.0298458	-0.617265	5.6e-38	2.44e-40
G9606_2734	4778	NFE2	0.439975	0.981217	0.50669	-0.592895	0.673612	0.393964
G9606_6131	3224	HOXC8	0.0862756	0.981321	0.768059	-0.168296	0.811685	0.556484
G9606_11227	9389	SLC22A14	0.814105	0.981321	0.556	-0.758812	0.727386	0.450883
G9606_14116	10221	TRIB1	-0.25645	0.221942	0.00905672	-0.0857523	0.563202	0.29562
G9606_2276	1500	CTNND1	-0.113284	0.671441	0.129282	0.0667552	0.51552	0.256659
G9606_8687	5979	RET	0.00577015	0.999932	0.996809	2.36623	0.489512	0.236268
G9606_20857	7867	MAPKAPK3	0.0859561	0.847716	0.274859	0.0111782	0.934134	0.846197
G9606_19699	83443	SF3B5	-0.00455227	0.999932	0.967442	0.0041055	0.981853	0.950386
G9606_116	151194	METTL21A	0.0145105	0.991657	0.87334	0.114924	0.369595	0.153457
G9606_19114	55070	DET1	-0.263641	0.61827	0.098472	0.265868	0.220187	0.0750614
G9606_1870	2686	GGT7	0.0785369	0.981321	0.70336	-0.381452	0.243433	0.0857422
G9606_23687	100462977	MTRNR2L1	-0.167897	0.50243	0.0570036	0.802144	8.87e-06	6.22e-07
G9606_6361	53834	FGFRL1	-0.0999792	0.724626	0.159032	-0.578839	2.08e-16	3.38e-18
G9606_701	2766	GMPR	0.150507	0.964809	0.469823	-0.262662	0.314785	0.122351
G9606_25516	11120	BTN2A1	0.0701238	0.969655	0.481399	-0.519685	1.8e-07	9.22e-09
G9606_15107	51339	DACT1	0.536851	0.981321	0.597263	-0.758848	0.771053	0.499667
G9606_8053	23528	ZNF281	-0.0292175	0.981321	0.790477	-0.529353	9.63e-09	3.98e-10
G9606_28859	10205	MPZL2	0.218111	0.140021	0.00366	-0.774714	6.58e-51	1.95e-53
G9606_15081	84872	ZC3H10	-0.0280792	0.996805	0.90125	0.5485	0.028072	0.00575635
G9606_13153	387911	C1QTNF9B	1.86526	0.981321	0.581726	0.144934	0.981853	0.954793
G9606_14336	23621	BACE1	-0.129781	0.805312	0.228143	0.672128	3.03e-11	8.7e-13
G9606_10874	26128	KIF1BP	0.0991947	0.792896	0.217392	0.197452	0.0216359	0.00422575
G9606_31863	100505989	SMIM31	-0.351587	0.981321	0.760996	1.23265	0.474622	0.225266
G9606_2297	80790	CMIP	-0.106711	0.622151	0.100883	0.154273	0.0271169	0.00551803
G9606_21761	8427	ZNF282	-0.00481157	0.999932	0.957822	-0.147192	0.233927	0.0812818
G9606_16966	10367	MICU1	-0.0504053	0.981321	0.529663	0.179563	0.0366905	0.00797643
G9606_26781	22993	HMGXB3	0.0407482	0.981321	0.563236	0.0185854	0.922226	0.746272
G9606_30925	392133	OR10AC1	-0.954244	0.981321	0.815097	NA	NA	NA
G9606_23716	4520	MTF1	-0.0856088	0.942691	0.417982	0.206282	0.0709113	0.0178052
G9606_5682	6608	SMO	0.244801	0.462734	0.0465687	-0.037431	0.932431	0.810278
G9606_20406	9476	NAPSA	-0.346857	0.981321	0.600381	-0.0238611	0.984623	0.970854
G9606_33605	2516	NR5A1	0.426662	0.981321	0.808688	0.892534	0.825568	0.574176
G9606_7760	1910	EDNRB	-0.0809361	0.996805	0.900666	-0.624634	0.777157	0.508121
G9606_11791	127255	LRRIQ3	-0.0937781	0.992246	0.878162	-0.19452	0.901693	0.713033
G9606_10767	10509	SEMA4B	-0.0432194	0.981321	0.509644	0.150086	0.0123	0.00216369
G9606_10278	80318	GKAP1	-0.0795308	0.981321	0.686556	-0.059791	0.92321	0.756613
G9606_4020	22847	ZNF507	-0.237087	0.545553	0.0696564	0.121307	0.340811	0.137114
G9606_5017	4736	RPL10A	0.0798821	0.819719	0.242836	0.0934273	0.417331	0.185952
G9606_7947	1677	DFFB	0.325307	0.45444	0.043709	-0.0975046	0.786689	0.52113
G9606_21592	3329	HSPD1	0.12505	0.514024	0.0611155	-0.0349854	0.692515	0.414731
G9606_29693	7104	TM4SF4	-0.954244	0.981321	0.815097	NA	NA	NA
G9606_32089	441490	FTH1P18	0.899302	0.981321	0.742894	2.03829	0.63021	0.354868
G9606_26957	134860	TAAR9	NA	NA	NA	-0.816683	0.932431	0.841368
G9606_3316	9720	CCDC144A	0.0977983	0.981321	0.718928	-0.347806	0.427961	0.192748
G9606_11389	441155	LOC441155	0.156814	0.981321	0.611056	0.152422	0.856854	0.632303
G9606_7085	23087	TRIM35	0.149713	0.805802	0.228715	-0.219398	0.188738	0.0615263
G9606_15568	9373	PLAA	-0.0490498	0.981321	0.550413	-0.148963	0.147748	0.0447923
G9606_12049	91862	MARVELD3	0.0984523	0.787524	0.212568	-0.122208	0.210832	0.0707806
G9606_3856	7690	ZNF131	-0.041899	0.981321	0.628073	-0.0117371	0.954543	0.883424
G9606_678	101929322	LOC101929322	0.000337908	0.999932	0.999795	-0.175073	0.967079	0.907901
G9606_7309	9205	ZMYM5	-0.077667	0.981321	0.602427	-0.166878	0.440631	0.202274
G9606_6922	8537	BCAS1	0.142738	0.981321	0.650078	-0.305524	0.501738	0.245003
G9606_22848	401190	RGS7BP	-0.193458	0.986831	0.846895	-0.615374	0.857642	0.635964
G9606_29716	85453	TSPYL5	0.128766	0.981321	0.547726	-0.357879	0.388076	0.165081
G9606_17592	8909	ENDOU	1.86526	0.981321	0.581726	-1.72114	0.856821	0.629508
G9606_18650	5226	PGD	0.0772441	0.849839	0.281456	0.816186	1.15e-55	2.83e-58
G9606_32808	120775	OR2D3	-0.954244	0.981321	0.815097	NA	NA	NA
G9606_7455	55906	ZC4H2	0.410049	0.967882	0.476303	0.0357084	0.981853	0.951059
G9606_27641	493753	COA5	-0.173355	0.624102	0.101861	0.466885	2.27e-05	1.76e-06
G9606_1172	3516	RBPJ	-0.0902553	0.859875	0.291842	-0.00928625	0.958851	0.892293
G9606_13716	373863	DND1	0.0446742	0.981321	0.807017	0.0694609	0.895464	0.70185
G9606_3974	27332	ZNF638	-0.144323	0.507224	0.0593668	-0.0633091	0.552367	0.286253
G9606_13366	285636	C5orf51	-0.124591	0.840491	0.262286	0.00426401	0.981853	0.961318
G9606_2698	348174	CLEC18A	0.179375	0.981321	0.775285	0.38764	0.661903	0.382599
G9606_25958	5693	PSMB5	0.103126	0.761797	0.184287	-0.049207	0.628317	0.353029
G9606_21644	7461	CLIP2	-0.245609	0.234101	0.0101812	-0.207546	0.0546211	0.0128961
G9606_29347	388436	LOC388436	-0.703218	0.961377	0.458549	-0.0720962	0.979957	0.936051
G9606_22896	728361	OVOL3	-1.85745	0.981321	0.623719	0.355611	0.92321	0.766581
G9606_11274	28971	AAMDC	0.0775657	0.981321	0.604651	0.207824	0.264753	0.0962281
G9606_16472	340024	SLC6A19	0.0075404	0.999932	0.998247	NA	NA	NA
G9606_6703	3416	IDE	0.0493351	0.981321	0.55137	0.0314948	0.868848	0.651443
G9606_14322	6165	RPL35A	0.181844	0.345399	0.0237207	-0.00588812	0.978658	0.93273
G9606_8472	54108	CHRAC1	-0.195925	0.160666	0.00479676	-0.0287497	0.851172	0.619524
G9606_12829	59343	SENP2	-0.102114	0.664912	0.126525	0.078724	0.420526	0.187776
G9606_11243	100996517	SEC22B3	0.0119378	0.999932	0.950923	1.02179	4.56e-08	2.08e-09
G9606_7665	157922	CAMSAP1	0.004731	0.999932	0.950109	-0.0454369	0.745337	0.468931
G9606_13242	64579	NDST4	1.86527	0.981321	0.622328	-0.816683	0.932431	0.841368
G9606_1469	143379	C10orf82	-0.954244	0.981321	0.815097	NA	NA	NA
G9606_29633	8604	SLC25A12	0.112786	0.876287	0.306901	-0.565301	8.72e-09	3.58e-10
G9606_20345	100287387	LOC100287387	1.32986	0.962128	0.461636	2.85637	0.300396	0.114241
G9606_19396	2784	GNB3	0.357853	0.962128	0.461844	0.532644	0.518022	0.258402
G9606_23285	100463285	MTRNR2L4	0.740601	0.981321	0.660643	-1.74743	0.715508	0.439398
G9606_1232	153129	SLC38A9	-0.0911094	0.955254	0.441573	0.183561	0.359418	0.147261
G9606_22937	795	S100G	1.87005	0.981321	0.580216	NA	NA	NA
G9606_4623	140459	ASB6	0.0803642	0.9023	0.340698	-0.00646256	0.978368	0.932012
G9606_32473	4144	MAT2A	0.252181	0.399442	0.0335812	-0.170587	0.0165105	0.00308174
G9606_2494	9166	EBAG9	-0.141038	0.65953	0.121886	-0.366423	0.000227691	2.24e-05
G9606_9622	90871	DMAC1	-0.11759	0.749444	0.174535	-0.124006	0.214751	0.0724925
G9606_19265	4763	NF1	-0.0898916	0.909978	0.352084	-0.156949	0.0861502	0.022629
G9606_33492	148213	ZNF681	0.290055	0.981321	0.546641	-0.0629306	0.969182	0.912878
G9606_5018	387597	ILDR2	0.1584	0.981321	0.752925	-0.718783	0.271287	0.099377
G9606_22501	643	CXCR5	0.426392	0.981321	0.808634	-0.0359644	0.987298	0.976189
G9606_11709	23625	FAM89B	-0.00315268	0.999932	0.971642	0.703201	2.33e-21	2.61e-23
G9606_31848	4522	MTHFD1	-0.0341633	0.981321	0.602193	0.118408	0.0472297	0.0108102
G9606_7500	9117	SEC22C	0.0324811	0.981321	0.682427	0.0131733	0.939766	0.856527
G9606_24419	105369914	LOC105369914	0.636475	0.879923	0.314592	0.409934	0.825194	0.573593
G9606_13653	54921	CHTF8	-0.0580298	0.914883	0.361948	0.193118	0.00122724	0.000151775
G9606_31318	54145	H2BFS	NA	NA	NA	1.10687	0.92321	0.786191
G9606_4955	63926	ANKEF1	-0.0988872	0.937347	0.409838	0.0372469	0.904709	0.718295
G9606_266	83698	CALN1	0.969309	0.981321	0.812231	NA	NA	NA
G9606_31410	646862	RNF225	0.137247	0.9943	0.88785	-0.307263	0.913649	0.732738
G9606_10492	4092	SMAD7	-0.251029	0.877959	0.310227	0.26511	0.591835	0.320181
G9606_22245	57534	MIB1	-0.0883421	0.935087	0.395252	0.0685632	0.663748	0.384617
G9606_19871	79710	MORC4	-0.0566108	0.981321	0.620654	-0.134418	0.46048	0.21579
G9606_23347	148932	MOB3C	0.226957	0.844058	0.265691	-0.860763	0.000404128	4.3e-05
G9606_10867	79018	GID4	-0.212512	0.583083	0.0844773	-0.073494	0.782833	0.515447
G9606_16819	1299	COL9A3	0.0454642	0.981321	0.754545	-0.0387591	0.92321	0.78134
G9606_26762	138151	NACC2	0.0995817	0.796399	0.220512	-0.0987527	0.3201	0.125266
G9606_29758	388533	KRTDAP	0.304855	0.981321	0.651806	0.218749	0.892958	0.691371
G9606_23181	9245	GCNT3	-1.19178	0.726906	0.161125	-1.12608	0.341192	0.137293
G9606_7561	9507	ADAMTS4	0.35623	0.981321	0.702792	0.0523165	0.981853	0.955892
G9606_27565	81559	TRIM11	0.0739588	0.920763	0.373699	0.0793203	0.552658	0.286561
G9606_15179	388611	CD164L2	0.903496	0.981321	0.76237	NA	NA	NA
G9606_25607	84277	DNAJC30	-0.0798438	0.980715	0.505179	0.139023	0.428408	0.193155
G9606_9226	29888	STRN4	-0.0309361	0.981321	0.651049	0.0309596	0.817706	0.563303
G9606_23531	26496	OR10A3	2.45667	0.935087	0.396705	1.10687	0.92321	0.786191
G9606_22482	440957	SMIM4	-0.497452	0.0980639	0.0018696	-0.394654	0.0339484	0.00727466
G9606_15819	995	CDC25C	0.0260945	0.981321	0.768667	0.306775	0.00147914	0.000188305
G9606_20837	7275	TUB	0.132218	0.805312	0.228085	-0.106674	0.512807	0.254683
G9606_3008	23135	KDM6B	-0.455229	0.660653	0.12309	0.0561992	0.825653	0.574391
G9606_4789	2070	EYA4	0.156209	0.981321	0.76064	-2.62982	0.00175258	0.00022792
G9606_12870	100129583	FAM47E	0.352473	0.981321	0.680454	-0.137849	0.946444	0.867718
G9606_32932	101929372	LOC101929372	0.587557	0.981321	0.784082	0.163386	0.967964	0.909003
G9606_539	84332	DYDC2	0.00315364	0.999932	0.998234	0.0103705	0.995381	0.991818
G9606_31036	148545	NBPF4	-0.994296	0.89626	0.333039	0.857126	0.815768	0.561109
G9606_1364	51057	WDPCP	-0.0702299	0.981321	0.61435	0.0533674	0.89062	0.688365
G9606_12892	50846	DHH	0.160127	0.992246	0.878226	0.402113	0.92321	0.780755
G9606_1395	150280	HORMAD2	1.00573	0.981321	0.616464	0.143158	0.980757	0.938603
G9606_25834	6792	CDKL5	0.0510893	0.981321	0.764368	-0.175877	0.43624	0.198858
G9606_9978	27185	DISC1	0.0366116	0.98948	0.863731	-0.663492	0.0111131	0.00191952
G9606_25886	55536	CDCA7L	0.162334	0.497449	0.0562436	-0.109717	0.261489	0.0944858
G9606_8709	55848	PLGRKT	0.138972	0.806936	0.229452	-0.159607	0.314211	0.122008
G9606_5924	3339	HSPG2	-0.0841648	0.937347	0.409672	-0.194544	0.0119708	0.00209312
G9606_23621	140606	SELENOM	0.18767	0.847716	0.272158	0.222207	0.352489	0.143377
G9606_12358	55240	STEAP3	0.222374	0.395373	0.0327059	-0.402479	8.52e-08	4.09e-09
G9606_18859	79632	FAM184A	-0.182932	0.920763	0.373928	0.351191	0.246866	0.0873144
G9606_18563	79155	TNIP2	0.133916	0.604246	0.0937856	-0.370956	2.65e-06	1.63e-07
G9606_7659	284119	CAVIN1	0.251114	0.439836	0.0407991	-0.303558	1.04e-09	3.59e-11
G9606_1242	11011	TLK2	-0.110367	0.876287	0.306449	0.0724522	0.577933	0.307933
G9606_2744	4608	MYBPH	-0.954244	0.981321	0.815097	NA	NA	NA
G9606_20830	5290	PIK3CA	0.00527389	0.999932	0.952201	0.127851	0.225606	0.0775577
G9606_12439	80028	FBXL18	-0.133081	0.689731	0.138868	0.0629078	0.618394	0.344409
G9606_28177	51550	CINP	0.183856	0.5763	0.0824959	-0.0495857	0.816941	0.562603
G9606_10998	23208	SYT11	-0.441681	0.981321	0.631367	0.355885	0.888775	0.682933
G9606_6919	164781	DAW1	0.00782226	0.999932	0.971742	-1.3376	3.56e-09	1.37e-10
G9606_3545	6150	MRPL23	0.183631	0.481191	0.0515234	0.0402737	0.856854	0.634006
G9606_14467	1466	CSRP2	0.0571387	0.981321	0.759121	-0.438957	0.0868559	0.0228706
G9606_2080	284417	TMEM150B	0.618389	0.916931	0.364853	0.27504	0.895464	0.703554
G9606_12935	6103	RPGR	-0.0197398	0.992854	0.882321	-0.315075	0.092118	0.0246625
G9606_18144	22974	TPX2	0.0372996	0.981321	0.543658	0.189959	0.000148221	1.39e-05
G9606_6524	55334	SLC39A9	-0.0117608	0.990618	0.868107	0.187954	0.00871066	0.00144512
G9606_11952	30011	SH3KBP1	0.0385464	0.981321	0.544116	-0.170832	0.00534117	0.000814709
G9606_31124	10097	ACTR2	0.0745638	0.860854	0.294247	-0.0887794	0.31103	0.119972
G9606_28151	8692	HYAL2	0.0643772	0.953155	0.436809	-0.0429595	0.783741	0.517017
G9606_7568	55275	VPS53	-0.0404264	0.981321	0.648658	0.102736	0.398205	0.173176
G9606_25292	107985692	LOC107985692	0.0113271	0.999932	0.993984	-0.4284	0.908599	0.72332
G9606_7199	79033	ERI3	-0.0373201	0.981321	0.631997	0.0703685	0.574852	0.305078
G9606_11521	10811	NOXA1	-0.234485	0.917435	0.36557	0.448164	0.181604	0.0583271
G9606_4889	9940	DLEC1	0.177001	0.992522	0.87903	1.56511	0.283235	0.105179
G9606_11979	54499	TMCO1	0.166875	0.333171	0.0214599	-0.0231066	0.894031	0.697433
G9606_32220	7098	TLR3	0.130607	0.981321	0.624175	-0.571531	0.103863	0.0287745
G9606_21756	143684	FAM76B	0.0188467	0.989819	0.86513	-0.0826839	0.706542	0.429536
G9606_24235	7447	VSNL1	-0.263569	0.981321	0.639182	0.0353988	0.980238	0.937526
G9606_25029	7264	TSTA3	0.176807	0.301513	0.0174957	0.0658659	0.520365	0.260304
G9606_996	81628	TSC22D4	-0.0851801	0.835282	0.256261	0.062264	0.512353	0.25436
G9606_29495	55693	KDM4D	0.399938	0.639177	0.109355	-0.083436	0.92321	0.765373
G9606_21196	113612	CYP2U1	-0.0370197	0.984729	0.842306	0.169212	0.550726	0.285066
G9606_14096	3758	KCNJ1	0.0118269	0.999932	0.994975	0.57334	0.919473	0.741112
G9606_14572	6382	SDC1	-0.0270314	0.981321	0.701156	0.109094	0.118964	0.0341562
G9606_5082	1356	CP	-0.15571	0.969043	0.47917	0.800794	2.07e-08	8.98e-10
G9606_983	2729	GCLC	0.171665	0.351897	0.0250539	1.10749	7.3e-66	1.23e-68
G9606_31092	57643	ZSWIM5	-0.70676	0.709063	0.149223	-0.321588	0.750673	0.476439
G9606_1578	79598	CEP97	0.163916	0.763153	0.185306	0.0103364	0.973988	0.922831
G9606_30878	338785	KRT79	1.87005	0.981321	0.580216	-0.754122	0.92321	0.78009
G9606_34585	10581	IFITM2	0.13566	0.532847	0.0671849	-0.178632	0.0562233	0.0133592
G9606_31766	51650	MRPS33	0.11635	0.918119	0.36697	0.267439	0.01283	0.0022778
G9606_2900	3340	NDST1	-0.0140895	0.98853	0.856435	-0.0875037	0.436988	0.199506
G9606_7788	83882	TSPAN10	-0.320543	0.964282	0.464762	0.773334	0.153574	0.0469277
G9606_34793	26330	GAPDHS	-0.1533	0.988112	0.853917	-0.2339	0.92321	0.753561
G9606_27143	5936	RBM4	-0.0888346	0.776771	0.203005	-0.0499184	0.647453	0.369611
G9606_28507	2843	GPR20	0.981136	0.584202	0.0855106	-2.18213	0.0902306	0.0240188
G9606_7660	340152	ZC3H12D	0.25149	0.981321	0.760816	-0.422921	0.834811	0.59125
G9606_25795	84197	POMK	0.418211	0.699259	0.144059	-0.0373624	0.968436	0.909991
G9606_18109	27250	PDCD4	-0.151046	0.812672	0.234581	-0.203182	0.181157	0.0581024
G9606_20393	23596	OPN3	-0.410425	0.259691	0.0125732	-0.411281	0.00880338	0.00146395
G9606_14625	1230	CCR1	0.116653	0.98869	0.856986	0.326061	0.773579	0.502872
G9606_15158	344805	TMPRSS7	-0.484835	0.981321	0.73091	-1.59994	0.511884	0.253784
G9606_34882	25973	PARS2	-0.0537041	0.981321	0.693207	0.0517774	0.904591	0.717985
G9606_30536	151176	ERFE	-0.321182	0.44483	0.041804	-0.105853	0.77443	0.504662
G9606_16013	53373	TPCN1	-0.0827056	0.879923	0.314612	0.082825	0.373536	0.15572
G9606_8582	9322	TRIP10	-0.0300018	0.981321	0.698318	0.0477623	0.672228	0.392515
G9606_15418	9963	SLC23A1	-0.133343	0.982012	0.8242	0.200577	0.92321	0.752331
G9606_2263	5802	PTPRS	-0.375345	0.520157	0.0625856	-0.214466	0.559867	0.292898
G9606_16368	4676	NAP1L4	0.0306611	0.981321	0.65498	0.145439	0.0130249	0.00231968
G9606_17575	3052	HCCS	0.0801607	0.920763	0.3739	-0.0797651	0.563636	0.296005
G9606_14444	4256	MGP	0.265161	0.497063	0.0557857	0.189479	0.487173	0.23424
G9606_12324	253260	RICTOR	-0.0558171	0.981321	0.681622	-0.0791996	0.659888	0.381176
G9606_30415	93587	TRMT10A	0.0077251	0.999932	0.958213	0.209312	0.37605	0.157337
G9606_13407	367	AR	-0.575382	0.981321	0.53681	-0.754298	0.741699	0.465315
G9606_34197	6194	RPS6	0.09281	0.864823	0.297165	-0.0424682	0.712601	0.43574
G9606_22054	10896	OCLM	0.815644	0.981321	0.60575	-0.135204	0.973605	0.92214
G9606_4149	54780	NSMCE4A	0.0135468	0.993576	0.885465	-0.00821621	0.971557	0.916906
G9606_34365	342574	KRT27	0.969309	0.981321	0.812231	NA	NA	NA
G9606_15200	64130	LIN7B	-0.043594	0.993089	0.883135	0.345964	0.302295	0.115318
G9606_30579	6531	SLC6A3	-0.398427	0.983399	0.832236	0.095605	0.981853	0.963121
G9606_16374	8547	FCN3	-1.84671	0.981321	0.586584	1.10687	0.92321	0.786191
G9606_26476	145501	ISM2	0.660543	0.981321	0.54594	-0.691803	0.871654	0.655033
G9606_22259	5604	MAP2K1	-0.0182092	0.981321	0.788496	0.0130537	0.925095	0.789016
G9606_3089	636	BICD1	-0.197036	0.718786	0.155616	-0.294137	0.0689036	0.0172086
G9606_3428	6875	TAF4B	-0.223997	0.586112	0.0867276	-0.444656	0.00328217	0.000464158
G9606_3596	6611	SMS	0.119345	0.611585	0.0958431	-0.173222	0.00477643	0.000712003
G9606_22802	2199	FBLN2	-0.449486	0.814687	0.236964	-1.08637	0.104289	0.0289335
G9606_15320	1628	DBP	-0.278227	0.599721	0.0915392	0.407235	0.0511738	0.0119047
G9606_15797	83692	CD99L2	0.0104351	0.999932	0.922556	0.468892	4.27e-06	2.74e-07
G9606_8444	389762	SPATA31D3	1.87526	0.981321	0.619321	-0.816683	0.932431	0.841368
G9606_2476	9788	MTSS1	0.0331191	0.981453	0.820666	0.0357639	0.926786	0.795154
G9606_2457	9212	AURKB	0.154256	0.672205	0.1295	0.00430398	0.981853	0.946943
G9606_12478	4241	MELTF	-0.0819	0.804847	0.227778	0.183324	0.00137022	0.000172829
G9606_1828	51428	DDX41	0.147982	0.532745	0.0670556	-0.674997	4.34e-21	4.98e-23
G9606_35068	105371063	LOC105371063	0.658355	0.981321	0.572148	0.719578	0.849172	0.616699
G9606_13341	51321	AMZ2	0.0298088	0.981321	0.682385	0.292772	4.06e-06	2.59e-07
G9606_10943	220988	HNRNPA3	0.00154807	0.999932	0.979413	0.123477	0.0417857	0.0093187
G9606_14590	1594	CYP27B1	-0.0431495	0.998769	0.908767	-0.095633	0.932431	0.812375
G9606_207	729877	TBC1D3H	0.0834469	0.999932	0.915424	0.420079	0.337131	0.135075
G9606_2003	2330	FMO5	0.669045	0.952596	0.435599	-0.393237	0.808915	0.552252
G9606_25247	7057	THBS1	-0.250869	0.79713	0.222197	-0.668692	2.41e-19	3.05e-21
G9606_9782	105370733	LOC105370733	-0.575716	0.981321	0.702489	-0.202398	0.96283	0.900842
G9606_28180	107987233	LOC107987233	NA	NA	NA	0.145104	0.981853	0.964732
G9606_10075	8550	MAPKAPK5	0.0857326	0.92323	0.377281	0.0911528	0.468341	0.220903
G9606_13391	6899	TBX1	-0.130878	0.981321	0.677649	0.762624	0.0384116	0.00841153
G9606_26423	392275	SMPD5	-0.727412	0.981321	0.529991	0.439727	0.894031	0.697553
G9606_4233	161253	REM2	-1.1075	0.763523	0.185852	0.076132	0.969097	0.912343
G9606_321	409	ARRB2	0.0834709	0.948591	0.428908	0.110587	0.373646	0.155898
G9606_1146	348487	FAM131C	-0.332505	0.52992	0.0659063	0.0176194	0.974258	0.92362
G9606_5563	57159	TRIM54	-0.552176	0.938238	0.413138	0.075781	0.972085	0.919343
G9606_18105	51338	MS4A4A	1.48259	0.981321	0.549381	-2.06948	0.602733	0.330125
G9606_31080	2925	GRPR	-0.308413	0.660653	0.123768	-0.508756	0.0225033	0.00443445
G9606_8005	128209	KLF17	-0.163755	0.984733	0.842419	-1.15768	0.66858	0.389187
G9606_776	4212	MEIS2	-0.00639635	0.999932	0.949593	0.29965	0.00245502	0.000336023
G9606_33641	1460	CSNK2B	-0.0363007	0.981321	0.579139	0.136322	0.0518916	0.0121297
G9606_17100	85013	TMEM128	-0.0437265	0.981321	0.717928	0.511065	1.99e-05	1.52e-06
G9606_22490	105369214	LOC105369214	-2.47574	0.785295	0.209884	1.06902	0.889197	0.686015
G9606_29964	139285	AMER1	-0.0570378	0.981321	0.667342	-0.778398	1.62e-06	9.72e-08
G9606_5823	55739	NAXD	-0.126043	0.774897	0.199827	0.157114	0.170129	0.0536899
G9606_14928	2028	ENPEP	0.0075404	0.999932	0.998247	-0.816683	0.932431	0.841368
G9606_22159	4636	MYL5	-0.0305686	0.99887	0.909468	0.478494	0.076519	0.019571
G9606_32342	79946	C10orf95	0.0342711	0.996657	0.899002	0.0921069	0.897707	0.706697
G9606_13280	94104	PAXBP1	0.158455	0.511837	0.0604763	-0.0532864	0.771541	0.50022
G9606_23241	10486	CAP2	0.242381	0.387545	0.0309759	-0.340535	0.0130786	0.00233167
G9606_31504	3305	HSPA1L	-0.0453141	0.999932	0.919988	0.271621	0.698543	0.421244
G9606_1459	55793	MINDY1	-0.211663	0.83142	0.251628	-0.446933	0.028076	0.00575874
G9606_7952	54876	DCAF16	-0.214506	0.295628	0.0167037	-0.0978174	0.482264	0.23113
G9606_28763	1601	DAB2	-0.254137	0.651367	0.117695	-0.575647	0.000244023	2.43e-05
G9606_28993	54584	GNB1L	-0.175467	0.63747	0.108398	-0.0842024	0.758693	0.484845
G9606_2295	9048	ARTN	-0.0258262	0.994489	0.892603	0.460758	0.0169327	0.00318045
G9606_21749	126205	NLRP8	-0.954244	0.981321	0.815097	NA	NA	NA
G9606_26830	1359	CPA3	NA	NA	NA	1.10687	0.92321	0.786191
G9606_30975	1849	DUSP7	0.0673502	0.981321	0.527091	-0.344173	3.98e-05	3.26e-06
G9606_8360	64772	ENGASE	0.0521155	0.981321	0.791009	-0.320184	0.262953	0.0951913
G9606_11429	3146	HMGB1	0.152457	0.503703	0.0575819	-0.212772	2.66e-05	2.1e-06
G9606_10643	79876	UBA5	0.0364763	0.981321	0.639088	-0.0920295	0.329979	0.130844
G9606_15465	10295	BCKDK	0.0239556	0.981321	0.771119	0.113395	0.197035	0.0650686
G9606_16794	84766	CRACR2A	0.1672	0.764355	0.188319	-0.479223	0.000966145	0.000115972
G9606_10143	10987	COPS5	-0.0375004	0.981321	0.620834	0.419474	6.41e-09	2.58e-10
G9606_34994	246777	SPESP1	NA	NA	NA	1.10687	0.92321	0.786191
G9606_16507	56102	PCDHGB3	-0.0406641	0.996805	0.902271	-0.333377	0.609351	0.335922
G9606_29416	899	CCNF	0.305906	0.201623	0.00770236	0.121301	0.195007	0.0643005
G9606_13948	80228	ORAI2	-0.0746535	0.945348	0.423359	0.279872	0.00222464	0.000299638
G9606_9009	28982	FLVCR1	0.116131	0.93143	0.38884	-0.551627	7.27e-05	6.37e-06
G9606_35203	165140	OXER1	1.48845	0.981321	0.520199	2.03829	0.629996	0.354677
G9606_3397	10180	RBM6	0.0719274	0.942112	0.416794	-0.0242785	0.914834	0.734252
G9606_25035	3615	IMPDH2	0.0801648	0.874895	0.305082	0.0515047	0.630675	0.355363
G9606_27775	5462	POU5F1B	0.587805	0.981321	0.799456	-0.0148518	0.994036	0.989257
G9606_16929	148523	CIART	0.073592	0.999932	0.917517	0.694957	0.675826	0.395877
G9606_17626	51603	METTL13	0.0809466	0.847716	0.273282	-0.0719217	0.535281	0.272221
G9606_29591	3814	KISS1	0.541047	0.649869	0.116726	-2.01432	9.37e-09	3.86e-10
G9606_24093	129880	BBS5	-0.0248442	0.981321	0.811424	0.199104	0.108527	0.0303952
G9606_3986	286183	NKAIN3	-0.584299	0.981321	0.798762	-1.3385	0.828189	0.580242
G9606_14612	7043	TGFB3	-0.0774616	0.982552	0.828942	-0.0972649	0.930707	0.800508
G9606_24300	9582	APOBEC3B	0.149828	0.628055	0.10413	-0.53987	2.04e-08	8.86e-10
G9606_18474	84502	JPH4	0.00754038	0.999932	0.998249	1.60494	0.773579	0.503112
G9606_32523	343172	OR2T8	-1.84763	0.981321	0.586295	1.10687	0.92321	0.786191
G9606_19127	1455	CSNK1G2	0.0166095	0.982181	0.826426	-0.312586	1.59e-06	9.54e-08
G9606_29032	94059	LENG9	-0.723671	0.000310201	6.95e-07	0.369984	4.15e-05	3.41e-06
G9606_8670	105371095	LOC105371095	1.48259	0.981321	0.549336	1.10687	0.92321	0.786191
G9606_16672	80349	WDR61	0.154774	0.565774	0.0773641	0.161662	0.0461595	0.0104877
G9606_7335	114991	ZNF618	0.269062	0.146506	0.00410279	-0.406365	0.000601503	6.73e-05
G9606_7050	401541	CENPP	-0.207649	0.724271	0.158566	-0.000996785	0.996849	0.994173
G9606_24570	55004	LAMTOR1	0.0276054	0.981321	0.689603	0.21137	0.00202806	0.000268851
G9606_24277	828	CAPS	0.00747084	0.999932	0.956668	0.430893	0.00900933	0.00150273
G9606_3470	152756	FAM218A	-1.12799	0.903214	0.342555	0.153647	0.969529	0.91358
G9606_13453	79101	TAF1D	0.0790617	0.935017	0.394756	-0.0960084	0.561705	0.294259
G9606_15697	3897	L1CAM	-0.322468	0.385178	0.0304202	-0.0274176	0.932431	0.838704
G9606_1895	5066	PAM	-0.0597425	0.941395	0.416161	-0.0393887	0.775816	0.506557
G9606_20514	64708	COPS7B	0.0399299	0.981321	0.649512	0.194999	0.0237036	0.00470614
G9606_33349	5557	PRIM1	0.0546617	0.981321	0.563322	-0.00773146	0.976349	0.928441
G9606_7797	92291	CAPN13	-0.119117	0.935087	0.401012	-0.851304	3.19e-09	1.21e-10
G9606_13318	4340	MOG	-0.408737	0.981321	0.749115	0.158567	0.961527	0.898171
G9606_23421	9536	PTGES	0.330265	0.00777934	4.15e-05	-0.226006	0.0106921	0.00183245
G9606_29281	101929738	LOC101929738	-2.69613	0.534261	0.0676424	2.59683	0.405699	0.178296
G9606_20955	3872	KRT17	0.327915	0.917651	0.366167	-2.43419	2.69e-09	1.01e-10
G9606_6904	27034	ACAD8	0.12785	0.842054	0.264038	-0.0373181	0.899546	0.708749
G9606_13973	10525	HYOU1	-0.0508873	0.942691	0.417903	-0.000250037	0.99806	0.996106
G9606_24146	10165	SLC25A13	0.162046	0.415909	0.0361851	0.00831299	0.962787	0.900748
G9606_1416	79582	SPAG16	-0.0146861	0.993474	0.885194	0.136993	0.289167	0.108256
G9606_13749	121340	SP7	1.87005	0.981321	0.580216	1.10687	0.92321	0.786191
G9606_29881	122748	OR11H6	-0.954244	0.981321	0.815097	NA	NA	NA
G9606_6097	92170	MTG1	0.0968545	0.889385	0.325576	-0.251298	0.0466598	0.0106327
G9606_2941	55002	TMCO3	-0.0609893	0.935087	0.399176	0.304484	8.57e-06	5.98e-07
G9606_27426	246	ALOX15	0.263567	0.802098	0.225464	0.297316	0.54193	0.277179
G9606_16238	2678	GGT1	0.100906	0.855573	0.288799	-0.795672	1.23e-19	1.54e-21
G9606_15777	64332	NFKBIZ	-0.221329	0.981321	0.576759	0.153806	0.118964	0.0341512
G9606_22181	80209	PROSER1	-0.225534	0.351897	0.0248645	0.290664	0.000193851	1.87e-05
G9606_781	998	CDC42	0.132507	0.452429	0.0431765	-0.118721	0.0549981	0.0130097
G9606_23321	388419	BTBD17	1.86047	0.981321	0.583239	-1.70476	0.856854	0.634565
G9606_23903	389125	MUSTN1	0.348367	0.981321	0.661968	2.03074	0.329033	0.130326
G9606_26021	85366	MYLK2	0.288659	0.981321	0.520034	0.0960436	0.946429	0.867551
G9606_18331	7570	ZNF22	0.0739755	0.898529	0.335496	-0.175369	0.0494788	0.0114301
G9606_13097	56623	INPP5E	-0.144464	0.74179	0.1694	0.115496	0.426087	0.191308
G9606_19273	4677	NARS	-0.0934392	0.747448	0.173788	0.210767	0.00145469	0.000184623
G9606_15194	1457	CSNK2A1	0.00507335	0.999932	0.943105	-0.255875	9.28e-05	8.36e-06
G9606_18358	23460	ABCA6	-0.0572886	0.999321	0.910742	0.285321	0.6541	0.376223
G9606_4970	161823	ADAL	-0.108864	0.937347	0.409467	0.0904769	0.722912	0.446376
G9606_15627	79609	VCPKMT	-0.0507846	0.981321	0.728174	-0.0205892	0.951997	0.879198
G9606_7153	84807	NFKBID	0.222096	0.570675	0.0785336	-0.16825	0.389577	0.166068
G9606_9400	54020	SLC37A1	0.0173441	0.981321	0.809542	-0.454859	9.16e-11	2.77e-12
G9606_15822	89853	MVB12B	0.176477	0.93324	0.392899	0.00889577	0.983421	0.967908
G9606_23649	91408	BTF3L4	-0.218629	0.288727	0.0159344	0.304086	0.00106028	0.000128695
G9606_20159	728489	DNLZ	0.107653	0.948702	0.429215	0.00582983	0.981853	0.961456
G9606_33956	65987	KCTD14	0.268334	0.351158	0.0246576	-0.14432	0.348176	0.14097
G9606_35130	8370	HIST2H4A	-0.0837441	0.989819	0.864824	0.684629	0.209246	0.0701427
G9606_10423	8314	BAP1	0.109446	0.60709	0.0944649	0.424885	3.55e-13	7.73e-15
G9606_25771	79689	STEAP4	-0.11144	0.980715	0.505081	0.208665	0.254415	0.0908484
G9606_16680	575	ADGRB1	0.120281	0.982838	0.830337	0.468403	0.58177	0.311418
G9606_29106	2798	GNRHR	1.90797	0.936175	0.403589	1.13224	0.817829	0.564155
G9606_9760	1365	CLDN3	-0.227702	0.470294	0.0483749	0.517703	7.28e-06	4.97e-07
G9606_76	57505	AARS2	0.0526759	0.981321	0.565518	0.0219017	0.926034	0.792552
G9606_19445	56140	PCDHA8	-1.4681	0.981321	0.553905	2.06065	0.801002	0.541893
G9606_12562	149951	COMMD7	0.119651	0.765817	0.190147	-0.198658	0.0362078	0.00786209
G9606_28321	107986908	LOC107986908	0.0075404	0.999932	0.998247	NA	NA	NA
G9606_1560	3067	HDC	-0.954244	0.981321	0.815097	-0.816683	0.932431	0.841368
G9606_13833	55	ACPP	0.197038	0.980565	0.503962	-0.985671	0.0225934	0.004456
G9606_12252	5428	POLG	-0.087564	0.814092	0.236171	0.0850121	0.451094	0.209619
G9606_14921	440712	RHEX	-0.20689	0.981321	0.779128	-0.0534961	0.981853	0.950425
G9606_22152	152992	TRMT44	-0.0791547	0.981321	0.589969	-0.138001	0.594645	0.322734
G9606_26858	442361	OR2A2	0.969309	0.981321	0.812231	1.10687	0.92321	0.786191
G9606_24132	6819	SULT1C2	0.0911779	0.981321	0.780864	-0.132128	0.88944	0.686607
G9606_164	905	CCNT2	-0.0327176	0.981321	0.750771	-0.0221008	0.92321	0.753467
G9606_18506	253639	ZNF620	-0.0463041	0.981321	0.803865	-0.0222044	0.958851	0.89225
G9606_8692	102724985	LOC102724985	0.0727376	0.973021	0.487737	0.324304	5.2e-05	4.4e-06
G9606_13056	84249	PSD2	1.15796	0.765617	0.189685	-1.32179	0.573779	0.304022
G9606_94	100127983	C8orf88	-0.163484	0.981321	0.72722	-0.746113	0.366242	0.151164
G9606_25139	166785	MMAA	-0.25019	0.847115	0.271211	-0.168095	0.664311	0.3853
G9606_13290	10342	TFG	0.0116581	0.985393	0.844473	-0.0820498	0.23805	0.083167
G9606_2383	64927	TTC23	-0.135814	0.781423	0.206729	-0.0422994	0.87296	0.656942
G9606_17900	54676	GTPBP2	-0.28545	0.312284	0.0189669	-0.0864162	0.557346	0.290769
G9606_30634	3005	H1F0	-0.586401	0.00127319	3.85e-06	0.184285	0.000475635	5.15e-05
G9606_3192	55257	MRGBP	0.135961	0.607641	0.094589	0.0107185	0.942064	0.859967
G9606_1100	123016	TTC8	0.00398922	0.999932	0.970924	-0.0612436	0.823085	0.571298
G9606_760	11309	SLCO2B1	0.873247	0.881617	0.31695	0.0102113	0.989106	0.979882
G9606_18771	5316	PKNOX1	0.164392	0.496942	0.0556299	0.25086	0.00426526	0.000624189
G9606_1976	27033	ZBTB32	-0.878001	0.836322	0.256991	0.296812	0.893552	0.69288
G9606_16914	84259	DCUN1D5	0.0621971	0.919012	0.370413	-0.0174374	0.92321	0.774222
G9606_3621	83478	ARHGAP24	-0.248985	0.660487	0.12237	-0.638678	0.000165633	1.57e-05
G9606_30056	9363	RAB33A	1.59025	0.849839	0.281297	-0.225751	0.936451	0.850365
G9606_11241	254272	TBC1D28	0.635747	0.966938	0.474926	-2.07158	0.600791	0.327985
G9606_809	5662	PSD	0.68439	0.981321	0.592306	0.15672	0.958484	0.891522
G9606_1962	29088	MRPL15	0.133668	0.616339	0.0975361	-0.162767	0.0646774	0.0158854
G9606_3827	56647	BCCIP	0.146163	0.63301	0.106031	-0.0154518	0.92321	0.784155
G9606_8679	65125	WNK1	-0.101875	0.885264	0.320705	-0.137971	0.134679	0.0399185
G9606_8522	84988	PPP1R16A	0.0675814	0.981321	0.521621	0.264454	0.00120505	0.000148424
G9606_1525	124602	KIF19	-0.954244	0.981321	0.815097	-1.71639	0.839941	0.602178
G9606_590	56853	CELF4	0.389669	0.981321	0.596582	0.955119	0.394432	0.17019
G9606_20153	931	MS4A1	NA	NA	NA	1.10687	0.92321	0.786191
G9606_16279	84916	UTP4	0.0813424	0.774897	0.199645	-0.146175	0.0164228	0.00305566
G9606_3885	23017	FAIM2	-2.42873	0.936175	0.40457	NA	NA	NA
G9606_8335	165631	PARP15	-0.00772305	0.999932	0.935215	-0.00803282	0.971557	0.916929
G9606_22120	11198	SUPT16H	0.00825885	0.994489	0.892667	0.282713	1e-06	5.77e-08
G9606_8206	1153	CIRBP	-0.0888893	0.859875	0.29271	0.327522	0.000370853	3.91e-05
G9606_2813	2619	GAS1	0.355228	0.981321	0.511948	-0.167618	0.92321	0.761401
G9606_9607	64518	TEKT3	1.48551	0.981321	0.548803	2.62794	0.601438	0.328686
G9606_4342	1666	DECR1	0.128531	0.836328	0.258473	-0.182168	0.323488	0.127057
G9606_3048	8437	RASAL1	-0.0158592	0.999612	0.912999	-0.199249	0.349006	0.141492
G9606_2287	65084	TMEM135	0.0397433	0.981321	0.706649	0.215971	0.0901913	0.0239881
G9606_12224	10445	MCRS1	0.17529	0.382741	0.0300349	-0.021712	0.921242	0.744909
G9606_14381	54438	GFOD1	-0.167877	0.45444	0.0441658	0.0522295	0.776615	0.507419
G9606_23996	23235	SIK2	-0.144605	0.86953	0.300875	-0.16387	0.0934519	0.0251164
G9606_26245	790955	UQCC3	0.0465829	0.981321	0.677333	-0.0432844	0.856854	0.63081
G9606_7241	729665	CCDC175	-0.954244	0.981321	0.815097	-0.816683	0.932431	0.841368
G9606_4892	2591	GALNT3	-0.123869	0.605325	0.0940389	-0.201016	0.00178077	0.000231984
G9606_31387	124599	CD300LB	-0.954244	0.981321	0.815097	NA	NA	NA
G9606_30449	125965	COX6B2	-0.183175	0.974834	0.492137	0.171509	0.77285	0.501976
G9606_12183	153769	SH3RF2	-0.420768	0.0318665	0.000324576	-0.512692	5.38e-06	3.55e-07
G9606_6164	1775	DNASE1L2	0.204239	0.981321	0.694615	0.519672	0.474378	0.225116
G9606_2073	113246	C12orf57	0.244164	0.268874	0.0136265	0.313606	0.00271024	0.000375807
G9606_10137	54586	EQTN	-0.990933	0.981321	0.603386	1.10687	0.92321	0.786191
G9606_20651	4081	MAB21L1	-0.954244	0.981321	0.815097	NA	NA	NA
G9606_33725	5689	PSMB1	0.0923606	0.844467	0.26684	0.173543	0.0163898	0.00304731
G9606_6818	55193	PBRM1	0.0494286	0.981321	0.524743	-0.201058	0.0299813	0.00625016
G9606_5866	2130	EWSR1	0.0951819	0.695134	0.141484	0.0333303	0.747145	0.470966
G9606_15827	10158	PDZK1IP1	-0.247543	0.271146	0.0138646	0.674146	2.48e-14	4.81e-16
G9606_3221	9942	XYLB	-0.120577	0.911187	0.354509	-0.142377	0.545854	0.280399
G9606_4537	11146	GLMN	0.130696	0.884448	0.320047	-0.46144	0.000870586	0.000103138
G9606_584	55238	SLC38A7	0.0807662	0.935408	0.401358	0.206522	0.0262261	0.00530062
G9606_9823	9577	BABAM2	0.0192028	0.98373	0.835347	0.178957	0.0570871	0.0136167
G9606_20120	107984648	LOC107984648	-0.0396256	0.999932	0.952066	-0.712888	0.489831	0.236669
G9606_22469	55813	UTP6	0.105854	0.686913	0.136452	-0.152096	0.0383143	0.00838755
G9606_3419	5629	PROX1	0.969309	0.981321	0.812231	0.98232	0.913308	0.731551
G9606_4058	220064	LTO1	-0.273651	0.174735	0.00567259	-0.0608636	0.798051	0.536835
G9606_5769	7741	ZSCAN26	0.146792	0.878561	0.31193	0.065374	0.856854	0.63367
G9606_425	1665	DHX15	0.0842888	0.803852	0.226722	0.00896586	0.942536	0.860557
G9606_22702	100532726	NDUFC2-KCTD14	0.0166322	0.989045	0.860631	0.0126863	0.938852	0.855302
G9606_22328	729991	BORCS8	0.0750889	0.981321	0.570585	-0.102898	0.689322	0.408924
G9606_8578	331	XIAP	-0.0573196	0.981321	0.533033	-0.00415292	0.981853	0.958316
G9606_23332	7919	DDX39B	0.218414	0.0660738	0.000991144	0.0869997	0.26121	0.0942975
G9606_27907	107987211	LOC107987211	-0.893162	0.981321	0.764465	0.145104	0.981853	0.964767
G9606_30924	3851	KRT4	0.264414	0.761797	0.184318	-0.0603959	0.932431	0.807478
G9606_9470	79969	ATAT1	0.108161	0.980715	0.504568	0.116568	0.718295	0.442155
G9606_2621	51115	RMDN1	0.0318387	0.981321	0.7184	-0.269411	0.00465721	0.000690591
G9606_7530	284904	SEC14L4	-0.315355	0.981321	0.71943	0.877357	0.549078	0.283474
G9606_6086	5707	PSMD1	0.0520191	0.9555	0.443194	0.0277001	0.825653	0.574512
G9606_16579	147495	APCDD1	0.411988	0.836328	0.257356	-0.289939	0.772347	0.501391
G9606_13107	643418	LIPN	-1.85622	0.981321	0.583592	1.10687	0.92321	0.786191
G9606_1052	23567	ZNF346	-0.0343029	0.981321	0.731261	0.0961146	0.528544	0.267022
G9606_19537	54788	DNAJB12	0.0708064	0.920051	0.372054	-0.0183314	0.930094	0.799721
G9606_17828	58189	WFDC1	0.969309	0.981321	0.812231	1.06904	0.889197	0.68617
G9606_27552	51081	MRPS7	0.275723	0.0528993	0.000692727	0.045168	0.75361	0.479237
G9606_7215	201255	LRRC45	0.0851252	0.955254	0.442037	0.460264	0.000213361	2.08e-05
G9606_9893	147929	ZNF565	-0.246523	0.901341	0.339983	0.193753	0.716237	0.440059
G9606_28077	107987098	LOC107987098	0.00755617	0.999932	0.991171	0.576025	0.712757	0.435875
G9606_28269	27240	SIT1	-0.000687012	0.999932	0.999765	1.01687	0.895464	0.70393
G9606_33948	112812	FDX2	0.0258595	0.982012	0.824993	0.05133	0.862227	0.642981
G9606_11327	5871	MAP4K2	0.119261	0.705614	0.147316	-0.175593	0.0585981	0.0140547
G9606_31926	5105	PCK1	0.00517095	0.999932	0.997802	-0.816683	0.932431	0.841368
G9606_18898	130827	TMEM182	0.15963	0.814687	0.237493	-0.326923	0.0410054	0.00910339
G9606_3464	1411	CRYBA1	1.86527	0.981321	0.622328	1.03834	0.89366	0.696613
G9606_14652	7105	TSPAN6	0.15355	0.601208	0.0922429	-0.00373788	0.982084	0.965714
G9606_6083	10483	SEC23B	-0.0686205	0.89626	0.332823	-0.180463	0.00409138	0.000594552
G9606_10592	6383	SDC2	-0.110359	0.981321	0.791041	-0.391259	0.637251	0.360971
G9606_9569	55589	BMP2K	-0.0983575	0.847716	0.275966	-0.176735	0.113264	0.0320507
G9606_31827	1519	CTSO	-0.117993	0.981321	0.599797	0.327314	0.211229	0.0709493
G9606_23304	221908	PPP1R35	-0.193197	0.686317	0.135888	0.110188	0.61263	0.339246
G9606_16732	10296	MAEA	0.126921	0.731108	0.162889	0.171551	0.00935332	0.001569
G9606_14938	92609	TIMM50	0.0154399	0.98637	0.845988	-0.160525	0.0216359	0.00422359
G9606_33474	105378952	KLF18	-0.572158	0.981321	0.789955	-2.30617	0.725548	0.448977
G9606_26570	9310	ZNF235	-0.0714055	0.981321	0.755971	0.140931	0.808582	0.551403
G9606_16314	94234	FOXQ1	0.0515514	0.981321	0.700724	0.561788	4.46e-06	2.87e-07
G9606_9339	11095	ADAMTS8	1.49137	0.981321	0.546339	0.156525	0.979957	0.935396
G9606_29406	654231	OCM	-0.886162	0.981321	0.746462	1.0169	0.895464	0.703558
G9606_8534	256643	BCLAF3	0.0505454	0.981321	0.759167	0.0391438	0.931107	0.801389
G9606_14566	400745	SH2D5	-0.238752	0.403948	0.0343907	-0.215529	0.140678	0.0420822
G9606_2361	8835	SOCS2	-0.186301	0.869021	0.300452	-0.767992	0.00688502	0.00109564
G9606_11560	401265	KLHL31	-0.033763	0.999932	0.927096	0.051925	0.945095	0.865376
G9606_28264	8660	IRS2	-0.21851	0.633402	0.106447	-0.0252796	0.932431	0.803489
G9606_8795	27127	SMC1B	-0.406138	0.879923	0.31454	-0.11615	0.925919	0.79235
G9606_2750	283417	DPY19L2	0.318301	0.921491	0.374507	-0.235639	0.776492	0.507296
G9606_26677	1047	CLGN	-0.140561	0.844467	0.267239	-0.244051	0.098598	0.0268473
G9606_23914	25921	ZDHHC5	-0.0167322	0.981321	0.783453	-0.0855164	0.344563	0.139175
G9606_35942	283212	KLHL35	-0.184572	0.981321	0.530913	-0.702781	0.123187	0.0356511
G9606_10057	160418	TMTC3	-0.0803726	0.932049	0.390512	0.203383	0.036761	0.00799662
G9606_4545	8031	NCOA4	0.0697862	0.918184	0.368619	0.139349	0.030023	0.00626726
G9606_20452	1477	CSTF1	0.0484891	0.981321	0.578888	-0.0496165	0.733824	0.457624
G9606_32396	10365	KLF2	0.462107	0.226324	0.00958958	-0.00453873	0.987298	0.976234
G9606_14715	205564	SENP5	-0.131992	0.678161	0.132436	0.10545	0.330795	0.131482
G9606_15283	646817	SETSIP	-0.954244	0.981321	0.815097	0.145104	0.981853	0.964489
G9606_19437	733	C8G	-0.80947	0.847716	0.277802	0.384461	0.862423	0.643272
G9606_9323	3692	EIF6	-0.019078	0.981321	0.785947	-0.0430871	0.732077	0.456007
G9606_23049	140710	SOGA1	-0.199518	0.288727	0.015931	0.288684	0.00383517	0.000552601
G9606_6063	55703	POLR3B	0.0522397	0.981321	0.627381	-0.324552	0.00220957	0.000297237
G9606_12483	8467	SMARCA5	0.0864082	0.747304	0.173044	-0.237582	0.000514053	5.64e-05
G9606_3536	100996709	LOC100996709	0.153277	0.855279	0.288463	0.393415	0.0110687	0.00191061
G9606_4628	169792	GLIS3	-0.631365	0.0674548	0.00101941	-0.310564	0.0729745	0.0184498
G9606_1009	4832	NME3	0.0125424	0.999932	0.917588	0.553202	1.94e-06	1.18e-07
G9606_12659	35	ACADS	0.0491009	0.981321	0.761439	0.113835	0.730962	0.454965
G9606_3446	79815	NIPAL2	-0.12772	0.981321	0.574229	-0.236739	0.478068	0.22799
G9606_5315	140738	TMEM37	0.439601	0.924312	0.378645	0.223847	0.885041	0.676578
G9606_2582	84937	ZNRF1	-0.08443	0.898731	0.337182	0.0927562	0.556537	0.290191
G9606_16181	3000	GUCY2D	3.18721	0.718604	0.1552	-1.44435	0.703495	0.426551
G9606_22486	4110	MAGEA11	0.907666	0.981321	0.740151	-1.70849	0.839941	0.60475
G9606_500	27148	STK36	0.0858844	0.966938	0.475405	0.0206989	0.946002	0.866888
G9606_3265	129025	ZNF280A	0.0805436	0.981321	0.654715	-0.512412	0.00712226	0.00114136
G9606_9319	4783	NFIL3	-0.701014	0.41072	0.0354949	-0.156196	0.263324	0.0954485
G9606_28288	5361	PLXNA1	0.041273	0.981321	0.600472	-0.467738	1.02e-12	2.32e-14
G9606_29072	116064	LRRC58	0.0983933	0.76361	0.186858	0.107992	0.342863	0.138193
G9606_5858	64965	MRPS9	0.115952	0.676939	0.131667	-0.0245014	0.888775	0.683047
G9606_29555	168448	CDC14C	0.889832	0.850137	0.28275	-0.140026	0.945056	0.865288
G9606_10798	23598	PATZ1	-0.0894711	0.900179	0.339188	0.194226	0.0709855	0.0178278
G9606_4900	22807	IKZF2	-0.173557	0.793543	0.218232	0.381324	0.00561326	0.000865945
G9606_19767	54455	FBXO42	-0.0983831	0.95098	0.433177	0.276794	0.0502822	0.0116551
G9606_18361	54664	TMEM106B	-0.152377	0.628055	0.104011	0.0884854	0.415924	0.185
G9606_10033	5017	OVOL1	-0.110682	0.902791	0.341267	-0.178411	0.27644	0.10179
G9606_7447	146754	DNAH2	-0.163057	0.734388	0.164916	-0.399279	0.00370553	0.000531641
G9606_20459	4043	LRPAP1	0.0127494	0.990618	0.867634	-0.325355	5.05e-06	3.31e-07
G9606_16861	9522	SCAMP1	-0.0379838	0.981321	0.672946	0.0210889	0.92321	0.755193
G9606_19579	100528062	ARMCX5-GPRASP2	0.250677	0.966294	0.474119	0.121976	0.908599	0.723403
G9606_974	728568	C12orf73	-0.240953	0.750796	0.176372	0.0159313	0.972085	0.918845
G9606_15456	2745	GLRX	0.0672506	0.981321	0.591213	-0.34746	0.0183591	0.00349073
G9606_485	102724993	LOC102724993	0.0916167	0.981321	0.587723	0.0887143	0.92321	0.780595
G9606_35576	8665	EIF3F	-0.000584163	0.999932	0.992993	0.0886774	0.350818	0.142443
G9606_35632	166012	CHST13	-0.218754	0.981321	0.713015	-0.689711	0.391886	0.16801
G9606_28370	2981	GUCA2B	-0.954244	0.981321	0.815097	NA	NA	NA
G9606_7454	7220	TRPC1	-0.33048	0.671292	0.129107	0.0665254	0.88836	0.682196
G9606_23958	1906	EDN1	-1.47244	0.509003	0.0598946	-1.20651	2.58e-24	2.37e-26
G9606_19347	1361	CPB2	-1.47392	0.981321	0.551682	-2.29988	0.692144	0.41391
G9606_1969	116135	LRRC3B	NA	NA	NA	1.10687	0.92321	0.786191
G9606_8920	54811	ZNF562	-0.344479	0.139063	0.00361312	-0.106054	0.540479	0.276225
G9606_2146	6164	RPL34	0.192838	0.145484	0.00400508	-0.0870504	0.424554	0.190192
G9606_14724	339366	ADAMTSL5	0.0794036	0.981321	0.589739	-0.0494778	0.899197	0.708373
G9606_10988	23492	CBX7	-0.128027	0.847716	0.277432	0.496515	7.9e-05	6.95e-06
G9606_11949	10989	IMMT	0.0353368	0.981321	0.582879	0.0551746	0.510295	0.252179
G9606_8683	441250	TYW1B	0.0529279	0.994489	0.890576	-0.379275	0.580789	0.310081
G9606_21531	26539	OR10H1	0.00552565	0.999932	0.997772	2.13927	0.405129	0.177932
G9606_14874	646174	C16orf90	0.00754037	0.999932	0.99825	-0.816683	0.932431	0.841368
G9606_23844	56893	UBQLN4	0.0866055	0.800295	0.224464	-0.0245046	0.91214	0.729748
G9606_14216	54953	ODR4	-0.05644	0.981321	0.525859	-0.111289	0.425817	0.191044
G9606_27	55471	NDUFAF7	0.00334126	0.999932	0.97685	-0.21601	0.0637764	0.0155999
G9606_35688	105374103	LOC105374103	-0.00794469	0.999932	0.981941	-0.312547	0.657714	0.379589
G9606_22830	340547	VSIG1	0.243235	0.981321	0.590196	0.166483	0.897834	0.706847
G9606_9257	4007	PRICKLE3	0.0252485	0.982552	0.829254	-0.146312	0.400974	0.175008
G9606_30800	4246	SCGB2A1	1.86047	0.981321	0.583239	-1.70849	0.839941	0.60475
G9606_9938	118426	BORCS5	0.0120589	0.999932	0.950241	-0.0738063	0.89619	0.704788
G9606_24050	333929	SNAI3	0.153777	0.981321	0.574932	0.520366	0.0902127	0.0240039
G9606_12728	197021	LCTL	0.493527	0.694784	0.141282	0.278194	0.665861	0.386638
G9606_24556	5872	RAB13	-0.0651819	0.981321	0.522412	-0.296237	0.000153955	1.45e-05
G9606_33393	142827	ACSM6	0.00727807	0.999932	0.997671	0.145103	0.981853	0.965131
G9606_4266	26005	C2CD3	-0.0616085	0.981217	0.507258	-0.165729	0.0991842	0.0270679
G9606_258	221079	ARL5B	-0.178867	0.779063	0.204747	-0.145394	0.187993	0.0611887
G9606_9714	10657	KHDRBS1	0.0280279	0.981321	0.669657	0.231871	5.46e-05	4.63e-06
G9606_7853	59348	ZNF350	0.0126047	0.996805	0.901067	0.131205	0.355283	0.144752
G9606_27848	23710	GABARAPL1	-0.102635	0.976852	0.498647	-0.320386	0.00160584	0.000206232
G9606_31362	128864	C20orf144	0.0075404	0.999932	0.998247	0.163386	0.967964	0.909003
G9606_751	92715	DPH7	0.10363	0.862876	0.296061	0.223694	0.0122358	0.00214766
G9606_13938	503835	DUXA	-0.248362	0.832035	0.253532	-0.0918471	0.868848	0.651466
G9606_35317	6156	RPL30	0.143325	0.376754	0.0287556	0.0945645	0.24826	0.0880533
G9606_32268	3111	HLA-DOA	0.122165	0.996073	0.897391	0.587559	0.868848	0.651109
G9606_14768	125893	ZNF816	0.217086	0.981321	0.683763	-0.00145426	0.998922	0.99814
G9606_27991	10845	CLPX	0.076611	0.932049	0.3905	0.0415755	0.847725	0.614338
G9606_9423	440387	CTRB2	3.19111	0.763523	0.185827	NA	NA	NA
G9606_3424	913	CD1E	NA	NA	NA	-0.816683	0.932431	0.841368
G9606_13172	23347	SMCHD1	-0.005008	0.999932	0.955804	0.067574	0.606809	0.333672
G9606_143	100506084	ARL17B	-0.214061	0.742697	0.170503	-0.118566	0.666656	0.387317
G9606_6761	10721	POLQ	0.0505518	0.981321	0.552963	0.42151	1.45e-06	8.59e-08
G9606_17462	163351	GBP6	0.168828	0.981321	0.760043	-0.0174659	0.986769	0.975068
G9606_20752	949	SCARB1	-0.0461378	0.964469	0.466133	-0.275388	1.3e-06	7.64e-08
G9606_446	9779	TBC1D5	-0.0730196	0.916359	0.364561	-0.132717	0.233247	0.0809542
G9606_17421	112267857	LOC112267857	-1.48463	0.522413	0.063072	-0.381322	0.793626	0.529234
G9606_33345	30836	DNTTIP2	0.146557	0.394359	0.0322094	0.182125	0.0176826	0.00334306
G9606_22115	2264	FGFR4	-0.0736276	0.877959	0.310097	-0.319594	0.0002307	2.27e-05
G9606_14962	26205	GMEB2	-0.224054	0.456207	0.0445074	-0.01954	0.930332	0.80003
G9606_11996	2326	FMO1	NA	NA	NA	-0.816683	0.932431	0.841368
G9606_22061	100129543	ZNF730	-0.0822191	0.999932	0.921649	-1.84799	0.39339	0.169256
G9606_15065	729597	SPDYE6	-0.170529	0.987417	0.848171	0.778234	0.756473	0.482371
G9606_2685	9759	HDAC4	-0.0997249	0.91805	0.366722	0.465437	0.000146906	1.37e-05
G9606_6643	29979	UBQLN1	-0.00766854	0.999932	0.917451	0.108155	0.113075	0.0319846
G9606_969	55486	PARL	0.0878537	0.87013	0.301281	0.0383656	0.776152	0.506984
G9606_15312	2590	GALNT2	-0.00785243	0.995133	0.894483	0.0519561	0.567213	0.29893
G9606_8327	84080	ENKD1	-0.113274	0.935087	0.397389	0.189031	0.320121	0.125323
G9606_23653	7092	TLL1	0.969309	0.981321	0.812231	-2.29988	0.692144	0.41391
G9606_7236	5930	RBBP6	0.337066	0.0387821	0.000434144	-0.0643984	0.541221	0.276725
G9606_353	27245	AHDC1	0.10855	0.796399	0.220453	-0.186321	0.097474	0.0264867
G9606_9725	8785	MATN4	-0.938555	0.781423	0.207012	-0.991222	0.530786	0.268896
G9606_20732	26958	COPG2	-0.200875	0.623033	0.101235	0.0710659	0.787734	0.522263
G9606_14273	26033	ATRNL1	-0.0996578	0.981321	0.663831	-0.161892	0.695983	0.418921
G9606_22993	107987096	LOC107987096	-0.0636936	0.998348	0.907006	0.218797	0.863906	0.645523
G9606_6003	22911	WDR47	0.0361034	0.981321	0.794806	-0.0295928	0.932431	0.81121
G9606_9173	10908	PNPLA6	-0.000866023	0.999932	0.990533	0.0667072	0.554168	0.288092
G9606_12015	79875	THSD4	-0.306918	0.194817	0.00716727	-0.00791253	0.974378	0.923964
G9606_25459	4713	NDUFB7	0.136449	0.775522	0.201026	0.195015	0.0691573	0.0172797
G9606_32762	10536	P3H3	-0.0364252	0.981321	0.783255	0.411514	0.00462627	0.000684443
G9606_463	23012	STK38L	-0.111885	0.929316	0.38679	-0.371907	0.000659855	7.5e-05
G9606_5273	55285	RBM41	-0.165056	0.649758	0.116446	0.0288418	0.92321	0.763549
G9606_32779	1586	CYP17A1	-2.84726	0.814092	0.236673	-0.816683	0.932431	0.841368
G9606_13338	101927345	LOC101927345	-0.553066	0.97274	0.48637	0.149126	0.932431	0.809581
G9606_16799	1823	DSC1	-0.313744	0.987557	0.850907	-0.185446	0.965814	0.905607
G9606_5043	10438	C1D	0.2016	0.373581	0.0284474	0.228539	0.0190039	0.00363432
G9606_27817	222642	TSPO2	2.45346	0.935087	0.39773	-0.751126	0.92321	0.77966
G9606_3482	1893	ECM1	0.0010016	0.999932	0.995588	-1.13148	1.36e-07	6.73e-09
G9606_18596	144132	DNHD1	-0.0603413	0.981321	0.701781	-0.0928329	0.80961	0.553794
G9606_15390	259249	MRGPRX1	0.90348	0.981321	0.741543	-0.816683	0.932431	0.841368
G9606_15770	7586	ZKSCAN1	-0.249095	0.228919	0.00977409	0.169513	0.0760241	0.0194249
G9606_15397	51573	GDE1	0.0428781	0.98009	0.503101	0.255326	1.24e-05	8.91e-07
G9606_32713	25802	LMOD1	0.307881	0.981321	0.736177	-0.481773	0.834589	0.590889
G9606_24699	100507003	GFY	-0.160949	0.981321	0.810669	-0.685512	0.563629	0.29597
G9606_1935	23553	HYAL4	-0.380601	0.981321	0.658221	-0.572518	0.727589	0.451261
G9606_6638	54795	TRPM4	0.0520937	0.981321	0.590857	-0.218272	0.0854857	0.0223875
G9606_14748	85452	CFAP74	-1.4681	0.981321	0.553669	0.15041	0.97797	0.930962
G9606_5771	63925	ZNF335	0.0704406	0.964469	0.468256	-0.178583	0.147866	0.0448363
G9606_22889	221830	TWISTNB	-0.0746693	0.883632	0.319278	0.467621	1.25e-07	6.19e-09
G9606_191	7082	TJP1	-0.275306	0.236492	0.0104307	-0.0340095	0.808582	0.551417
G9606_4457	844	CASQ1	2.22542	0.847716	0.2769	-1.21684	0.783741	0.517008
G9606_28860	6142	RPL18A	0.0699359	0.898849	0.337601	-0.0852694	0.401918	0.175699
G9606_7823	84224	NBPF3	-0.0792631	0.964809	0.470432	-0.175689	0.26741	0.0974629
G9606_13179	4094	MAF	2.87013	0.846167	0.269631	-0.816683	0.932431	0.841368
G9606_4002	55540	IL17RB	0.0789185	0.981321	0.674585	0.270888	0.40896	0.180781
G9606_8780	1827	RCAN1	-0.253223	0.584202	0.0854555	-0.188835	0.0227253	0.00448709
G9606_24136	63036	CELA2A	NA	NA	NA	1.10687	0.92321	0.786191
G9606_7079	101927506	LOC101927506	-0.343718	0.31212	0.0187803	-0.134812	0.612461	0.339024
G9606_1604	5893	RAD52	0.0531716	0.981321	0.707297	-0.251943	0.239023	0.0837306
G9606_18549	7812	CSDE1	0.0197912	0.981321	0.735812	0.0907537	0.218993	0.0745123
G9606_19907	112942	CFAP36	-0.0160706	0.988492	0.855296	0.203956	0.0579096	0.0138539
G9606_20577	126637	TCHHL1	-0.0947843	0.999612	0.913062	-0.231285	0.932431	0.808046
G9606_27820	8687	KRT38	-0.954244	0.981321	0.815097	-0.816683	0.932431	0.841368
G9606_19299	49860	CRNN	0.00754038	0.999932	0.998249	-2.30057	0.692144	0.413676
G9606_13127	115557	ARHGEF25	0.0685282	0.981321	0.70974	0.155424	0.656264	0.378312
G9606_29571	56967	C14orf132	-0.0229241	0.999932	0.961928	-0.265062	0.843331	0.608983
G9606_128	163486	DENND1B	-0.0349227	0.981321	0.790625	-0.126804	0.684276	0.403469
G9606_10522	23742	NPAP1	0.212451	0.981321	0.663839	0.451822	0.588105	0.317211
G9606_31661	5730	PTGDS	0.0075404	0.999932	0.998247	NA	NA	NA
G9606_5054	93343	MVB12A	0.0234842	0.982113	0.825446	0.0361908	0.911522	0.728692
G9606_17951	387103	CENPW	0.17031	0.726278	0.15976	-0.0545751	0.810018	0.554467
G9606_13561	10634	GAS2L1	0.0707012	0.981321	0.543944	0.00606282	0.981853	0.947541
G9606_22777	645432	ARRDC5	0.969309	0.981321	0.812231	-1.71296	0.839941	0.603294
G9606_7121	8728	ADAM19	0.0448252	0.99069	0.868979	-0.822926	0.0130786	0.00233249
G9606_1251	100289187	TMEM225B	0.161682	0.981321	0.805845	0.235172	0.88013	0.668722
G9606_30348	388327	C17orf100	-0.0712266	0.981321	0.77789	0.0225733	0.971251	0.915827
G9606_26204	391002	PRAMEF8	NA	NA	NA	1.10687	0.92321	0.786191
G9606_3200	1173	AP2M1	0.0891337	0.694902	0.141359	0.0907646	0.114889	0.0326252
G9606_10544	23369	PUM2	0.00385922	0.999932	0.958398	0.175867	0.0132921	0.00237916
G9606_9539	148789	B3GALNT2	0.0634501	0.955681	0.444622	-0.217456	0.0180955	0.00343035
G9606_568	220965	FAM13C	0.329117	0.981321	0.711396	-0.524356	0.793645	0.529777
G9606_13617	4104	MAGEA5	0.00754035	0.999932	0.998252	1.10687	0.92321	0.786191
G9606_16096	57482	KIAA1211	-0.17655	0.772381	0.195106	-0.304184	0.146428	0.0442692
G9606_251	220992	ZNF485	-0.10056	0.981321	0.724453	-0.217543	0.727485	0.451026
G9606_6412	51207	DUSP13	1.1226	0.885944	0.321283	2.54721	0.0206674	0.00399637
G9606_12389	10905	MAN1A2	0.0650359	0.962128	0.462054	0.194921	0.0571956	0.0136511
G9606_7234	2693	GHSR	NA	NA	NA	-1.72114	0.856821	0.629508
G9606_21307	51206	GP6	0.593586	0.843249	0.264737	-0.859137	0.497262	0.241844
G9606_13961	7265	TTC1	0.243638	0.200612	0.00760184	-0.0753686	0.386589	0.164081
G9606_563	253982	ASPHD1	-0.377518	0.317276	0.0195345	-0.0807901	0.8374	0.594677
G9606_147	126282	TNFAIP8L1	0.0265606	0.981321	0.819138	0.420266	1.98e-05	1.51e-06
G9606_13199	29920	PYCR2	0.0928126	0.84588	0.268872	-0.0230641	0.897706	0.706646
G9606_25400	3992	FADS1	-0.167597	0.338616	0.0222741	0.154558	0.0129434	0.00230042
G9606_12399	728661	SLC35E2B	-0.148605	0.614549	0.0968738	0.746667	3.09e-22	3.32e-24
G9606_9298	90701	SEC11C	0.0430434	0.981321	0.712708	-0.330289	0.011498	0.00199759
G9606_16056	2647	BLOC1S1	0.223166	0.55678	0.073632	-0.170888	0.294849	0.11124
G9606_28930	80231	CXorf21	0.907666	0.981321	0.740151	2.97509	0.475702	0.226291
G9606_12373	55964	3-Sep	-0.252252	0.637563	0.108489	0.672837	0.00011432	1.05e-05
G9606_1947	4629	MYH11	-0.455114	0.981321	0.670501	-0.035562	0.986451	0.974319
G9606_25596	1351	COX8A	0.00247028	0.999932	0.975901	0.16614	0.0303819	0.00636934
G9606_16329	1621	DBH	-0.162303	0.9839	0.836585	-0.0866725	0.958698	0.891882
G9606_34967	3552	IL1A	-1.25983	0.461804	0.0461423	-1.07064	1.31e-89	1.32e-92
G9606_5335	114788	CSMD3	0.141306	0.994489	0.893018	-3.02067	0.0352709	0.00761995
G9606_2166	4929	NR4A2	0.0233761	0.999932	0.918692	-0.808377	0.000503539	5.5e-05
G9606_2414	51639	SF3B6	0.146104	0.532745	0.0670486	0.139592	0.0471166	0.0107767
G9606_11894	3299	HSF4	0.187456	0.981321	0.574928	0.103211	0.895464	0.702648
G9606_34652	163115	ZNF781	-0.512922	0.849326	0.280167	-1.80639	0.0115072	0.00200176
G9606_34960	84735	CNDP1	NA	NA	NA	-0.816683	0.932431	0.841368
G9606_17023	92840	REEP6	-0.279286	0.279557	0.0147242	0.634559	3.41e-09	1.31e-10
G9606_8936	347252	IGFBPL1	-0.202867	0.981321	0.523694	0.21221	0.774624	0.504905
G9606_19044	79640	C22orf46	-0.370985	0.00589357	2.74e-05	0.242804	0.00489551	0.000733587
G9606_13658	493856	CISD2	0.0437337	0.981321	0.549718	0.526969	3.25e-16	5.35e-18
G9606_124	8428	STK24	-0.024972	0.981321	0.697244	-0.00213747	0.981853	0.96363
G9606_15278	4826	NNAT	-0.662626	0.899452	0.338364	-0.729483	0.583784	0.313165
G9606_2513	2570	GABRR2	-0.270491	0.981321	0.743165	-0.720958	0.688543	0.408251
G9606_7342	6473	SHOX	-0.893662	0.981321	0.744239	0.115905	0.981853	0.961929
G9606_12025	10810	WASF3	-0.182237	0.981321	0.617299	-0.500214	0.46893	0.221376
G9606_16130	27079	RPUSD2	-0.146657	0.812672	0.234668	-0.030768	0.923547	0.786683
G9606_11788	1131	CHRM3	0.0848193	0.981321	0.527578	-0.464676	0.000619843	6.97e-05
G9606_2838	323	APBB2	-0.259522	0.380875	0.0298016	-0.310283	0.000196616	1.9e-05
G9606_15630	340596	LHFPL1	-0.000577991	0.999932	0.999815	-0.827621	0.789347	0.524215
G9606_23256	64180	DPEP3	NA	NA	NA	2.00003	0.793626	0.529618
G9606_27935	6641	SNTB1	-0.490598	0.0141958	9.53e-05	-0.150057	0.494621	0.240091
G9606_1504	91523	PCED1B	-0.481188	0.653205	0.118386	1.37397	1.07e-05	7.65e-07
G9606_10453	107985556	LOC107985556	-0.211085	0.983015	0.830832	0.169331	0.954849	0.883953
G9606_4283	5700	PSMC1	0.167957	0.366733	0.0274254	0.0320758	0.803242	0.544046
G9606_29368	56936	CCDC177	1.01261	0.981321	0.527737	1.13481	0.806604	0.548509
G9606_28576	10120	ACTR1B	-0.0153734	0.988527	0.855956	-0.0892609	0.44324	0.204175
G9606_2730	29127	RACGAP1	0.150222	0.457391	0.0450581	0.247139	0.000119252	1.1e-05
G9606_3690	11273	ATXN2L	-0.382377	0.0261007	0.000237882	0.129183	0.120779	0.0347988
G9606_8319	10003	NAALAD2	0.0424694	0.996277	0.898	0.709757	0.0380726	0.00831814
G9606_35118	107987433	LOC107987433	-0.214457	0.989819	0.865279	3.57703	0.223632	0.0766787
G9606_3520	219931	TPCN2	0.0369625	0.981321	0.708105	-0.209041	0.078358	0.0201571
G9606_11600	10978	CLP1	0.321655	0.228919	0.00977097	0.166235	0.18616	0.0603734
G9606_3502	135293	PM20D2	0.0411417	0.981321	0.557197	-0.594308	5.62e-12	1.44e-13
G9606_2518	64393	ZMAT3	0.187447	0.507009	0.0591691	0.20158	0.0485781	0.0111921
G9606_169	400746	NCMAP	-0.841326	0.902791	0.342079	-0.378366	0.900238	0.710429
G9606_2821	11339	OIP5	0.208074	0.486515	0.0528258	0.2755	0.0142222	0.00258383
G9606_6110	10044	SH2D3C	0.466451	0.964469	0.46621	-0.161756	0.92321	0.782931
G9606_1559	60488	MRPS35	0.10928	0.761797	0.184375	-0.0215739	0.908599	0.72337
G9606_31075	107987489	107987489	-1.31307	0.965293	0.472945	0.0900675	0.98457	0.97058
G9606_24833	80742	PRR3	-0.318633	0.395373	0.0327089	-0.0755226	0.821352	0.56918
G9606_17457	2016	EMX1	-0.571415	0.981321	0.704625	-0.257723	0.955967	0.886732
G9606_11883	4217	MAP3K5	-0.19239	0.386778	0.0308496	0.546049	1.33e-11	3.66e-13
G9606_10228	6708	SPTA1	0.969309	0.981321	0.812231	NA	NA	NA
G9606_23274	84901	NFATC2IP	0.133824	0.572714	0.0797419	-0.172591	0.0456332	0.0103324
G9606_1483	10203	CALCRL	0.104566	0.981453	0.819763	-0.907361	0.0914011	0.024427
G9606_622	10725	NFAT5	-0.225208	0.560967	0.0752469	-0.0949071	0.37376	0.156085
G9606_12607	64506	CPEB1	0.0538006	0.9963	0.898153	-0.312372	0.798051	0.536253
G9606_19078	150209	AIFM3	0.478838	0.664912	0.125902	0.186154	0.806602	0.548338
G9606_30937	9789	SPCS2	0.109947	0.657556	0.120638	0.0946194	0.27501	0.101187
G9606_22650	171177	RHOV	0.31592	0.429874	0.0388715	0.493981	0.00278575	0.00038768
G9606_2	54476	RNF216	-0.0758168	0.8902	0.327051	-0.129729	0.145551	0.043939
G9606_13130	5286	PIK3C2A	-0.0642682	0.981321	0.511673	-0.209206	0.019141	0.00366481
G9606_6881	9120	SLC16A6	-0.374929	0.834024	0.255118	-0.635404	0.157594	0.0484999
G9606_9338	80198	MUS81	-0.0994697	0.814687	0.2375	0.190112	0.0331549	0.00707309
G9606_12266	49	ACR	-0.672971	0.981321	0.616306	0.149174	0.968604	0.911012
G9606_7963	166824	RASSF6	-0.280342	0.937347	0.409368	-0.812021	0.0307097	0.00646041
G9606_820	27445	PCLO	-0.372658	0.462667	0.0463788	-0.677199	0.000279457	2.84e-05
G9606_6253	10009	ZBTB33	0.0377299	0.981321	0.692856	-0.0888826	0.617897	0.343891
G9606_8999	64759	TNS3	-0.103452	0.79713	0.222372	0.155306	0.0215456	0.00419873
G9606_3465	401409	RAB19	0.00891068	0.999932	0.988256	-0.127708	0.932431	0.838577
G9606_16777	64343	AZI2	-0.0120831	0.996805	0.89983	-0.216554	0.0353623	0.00765082
G9606_11572	100652833	LOC100652833	-2.44093	0.935087	0.400673	3.58054	0.22276	0.0761971
G9606_7985	2202	EFEMP1	-0.0484132	0.999932	0.916458	-0.0326691	0.981853	0.960194
G9606_5154	57568	SIPA1L2	-0.356092	0.383517	0.0301387	0.00346374	0.989952	0.981424
G9606_6739	23544	SEZ6L	0.0075404	0.999932	0.998247	1.58981	0.777168	0.508505
G9606_11156	91694	LONRF1	-0.390547	0.132787	0.0032096	0.0863826	0.759319	0.485543
G9606_103	55809	TRERF1	-0.0294797	0.981321	0.741147	0.0817785	0.594182	0.322256
G9606_10388	8501	SLC43A1	-1.04736	0.00397313	1.49e-05	0.888045	0.00251669	0.000345168
G9606_11054	23101	MCF2L2	-0.154104	0.981321	0.543779	-0.289583	0.447203	0.207017
G9606_35186	9464	HAND2	-0.538023	0.981321	0.517626	-1.14008	0.412516	0.183127
G9606_11282	57414	RHBDD2	0.0584092	0.981321	0.5295	0.167283	0.191885	0.0629331
G9606_7613	50856	CLEC4A	-0.356683	0.981321	0.663026	0.199635	0.926786	0.795349
G9606_16463	57562	CEP126	-0.237758	0.847716	0.273003	-0.187543	0.675826	0.395878
G9606_6259	5583	PRKCH	-0.181758	0.54993	0.0709134	0.256099	0.00337482	0.000479851
G9606_1836	868	CBLB	-0.329739	0.216254	0.00862487	0.11983	0.476783	0.227191
G9606_18292	123624	AGBL1	0.969309	0.981321	0.812231	NA	NA	NA
G9606_1842	10861	SLC26A1	0.00863773	0.999932	0.982951	0.695194	0.161298	0.0499556
G9606_17332	145258	GSC	0.493986	0.981321	0.611228	-1.12837	0.615807	0.342358
G9606_19813	9796	PHYHIP	0.21905	0.981321	0.675345	-0.0307727	0.981853	0.951032
G9606_20149	3717	JAK2	-0.013298	0.999768	0.913423	-0.580412	3.25e-05	2.61e-06
G9606_24727	55251	PCMTD2	-0.132257	0.774897	0.197642	0.144095	0.383207	0.161895
G9606_30424	26013	L3MBTL1	0.0994588	0.981321	0.676669	-0.273957	0.52532	0.264576
G9606_22170	352909	DNAAF3	-0.19405	0.595577	0.09014	-0.0692652	0.80941	0.553015
G9606_12304	122509	IFI27L1	0.0499483	0.98637	0.846028	-0.0205489	0.973423	0.921775
G9606_11014	9399	STOML1	-0.33031	0.532576	0.066654	0.532883	0.000918447	0.000109527
G9606_6951	5154	PDGFA	-0.0635653	0.981321	0.708194	-0.153082	0.698616	0.421347
G9606_8814	6711	SPTBN1	-0.22975	0.260634	0.0127319	0.0388313	0.727961	0.451927
G9606_28084	25790	CFAP45	0.118284	0.981321	0.738312	0.294814	0.733781	0.457556
G9606_17790	101060211	CT45A7	0.185194	0.999932	0.951283	-2.05932	0.72555	0.449056
G9606_2359	151556	GPR155	-0.157372	0.964469	0.467566	0.342952	0.193771	0.0636763
G9606_14584	29057	FAM156A	0.413775	0.981321	0.517617	0.310889	0.246866	0.0873265
G9606_12140	10484	SEC23A	0.0802864	0.891473	0.327958	0.01445	0.932431	0.827712
G9606_9227	79888	LPCAT1	0.186452	0.55647	0.073503	0.190337	0.000355152	3.72e-05
G9606_8443	4670	HNRNPM	0.0323766	0.981321	0.61207	0.0280868	0.808858	0.55181
G9606_29933	1559	CYP2C9	0.591685	0.981321	0.615733	0.894508	0.829873	0.58515
G9606_14385	9262	STK17B	-0.165034	0.656714	0.119948	0.405929	5.42e-06	3.59e-07
G9606_768	10863	ADAM28	0.0531883	0.986831	0.84682	-0.963492	0.00243458	0.000332681
G9606_23948	51764	GNG13	0.816819	0.981321	0.554779	1.15255	0.696774	0.41967
G9606_19379	10957	PNRC1	-0.192934	0.82325	0.244262	0.529036	4.63e-05	3.86e-06
G9606_7741	368	ABCC6	-0.274203	0.961191	0.455495	-0.436243	0.529523	0.267824
G9606_4698	342184	FMN1	-0.135296	0.9555	0.443862	-0.174985	0.436823	0.19928
G9606_22526	84808	PERM1	-0.150083	0.981321	0.592718	-0.00785247	0.985261	0.9722
G9606_12455	5451	POU2F1	-0.0631488	0.966294	0.474043	-0.011461	0.960188	0.895416
G9606_6613	54531	MIER2	-0.0298549	0.981321	0.750713	0.0889931	0.603354	0.330869
G9606_6973	3705	ITPK1	-0.0527322	0.936955	0.40565	-0.388209	9.98e-14	2.07e-15
G9606_6516	1491	CTH	-0.649451	0.305784	0.0179836	0.337404	0.000738098	8.55e-05
G9606_26464	9040	UBE2M	-0.22411	0.138759	0.0035882	0.0751208	0.494621	0.240031
G9606_6459	130399	ACVR1C	0.0322282	0.999932	0.922855	-0.877504	0.022698	0.00447917
G9606_17087	950	SCARB2	-0.00111075	0.999932	0.988404	-0.0829304	0.286521	0.106763
G9606_12953	3476	IGBP1	-0.0146248	0.992246	0.877743	0.235319	0.01742	0.00328951
G9606_24438	6755	SSTR5	0.99921	0.981321	0.5577	0.143013	0.981853	0.952917
G9606_6417	25896	INTS7	0.00139055	0.999932	0.987933	-0.147873	0.208844	0.0699262
G9606_6720	1830	DSG3	-0.17362	0.981321	0.767796	0.641881	0.579555	0.30926
G9606_24185	100131094	DPP9-AS1	0.00917209	0.999932	0.991724	-0.0574024	0.981853	0.948573
G9606_15848	26263	FBXO22	-0.0387304	0.981321	0.64901	0.098514	0.369076	0.153145
G9606_3230	102724957	LOC102724957	0.969309	0.981321	0.812231	NA	NA	NA
G9606_29606	27006	FGF22	-1.8857	0.924671	0.381571	3.49445	0.115812	0.0329531
G9606_22238	728841	NBPF8	0.0993262	0.950085	0.43136	-0.407855	0.000279457	2.84e-05
G9606_1685	4864	NPC1	-0.151033	0.735674	0.165862	-0.379542	7.54e-07	4.24e-08
G9606_7053	699	BUB1	0.0907125	0.757827	0.181885	0.00245791	0.981853	0.96325
G9606_22186	9361	LONP1	-0.138971	0.366733	0.027381	0.0843041	0.350276	0.142164
G9606_7897	25828	TXN2	0.0321854	0.981321	0.712982	0.27328	0.000211501	2.06e-05
G9606_2091	114882	OSBPL8	-0.0243949	0.981321	0.799224	-0.0711692	0.636807	0.36047
G9606_3345	8120	AP3B2	0.149592	0.987471	0.848962	-1.06619	0.360697	0.147987
G9606_30858	102724624	LOC102724624	-2.47863	0.850137	0.282769	2.65158	0.280742	0.103955
G9606_2719	255394	TCP11L2	-0.674039	0.495219	0.0551875	-0.0017866	0.997712	0.995647
G9606_28004	54148	MRPL39	0.107756	0.814724	0.238449	-0.221815	0.0220571	0.00433049
G9606_11220	79637	ARMC7	0.176424	0.703737	0.146136	0.114273	0.535754	0.272582
G9606_13859	3833	KIFC1	0.181156	0.562603	0.0763977	0.210605	0.000764653	8.9e-05
G9606_4109	56155	TEX14	0.528146	0.786592	0.211285	1.1359	0.0259858	0.00523659
G9606_9825	56993	TOMM22	0.144657	0.553837	0.0725595	0.271201	6.07e-05	5.23e-06
G9606_28465	55203	LGI2	-1.4502	0.819006	0.242273	-0.372597	0.92321	0.7533
G9606_5557	56938	ARNTL2	-0.0252159	0.981321	0.763115	-0.332352	9.01e-05	8.07e-06
G9606_15355	23217	ZFR2	0.00754042	0.999932	0.998245	-0.816683	0.932431	0.841368
G9606_15359	54776	PPP1R12C	-0.0415094	0.981321	0.603733	0.186096	0.00551159	0.000846561
G9606_26746	107986352	LOC107986352	1.0694	0.770395	0.193785	0.647944	0.797826	0.535559
G9606_371	51542	VPS54	0.0808798	0.937347	0.409328	0.199568	0.0528195	0.0123998
G9606_27779	9238	TBRG4	0.00382084	0.999932	0.958805	0.0731666	0.444876	0.205428
G9606_12889	64760	FAM160B2	0.132112	0.886096	0.321437	-0.33239	0.0533343	0.0125445
G9606_30067	285672	SREK1IP1	0.114003	0.765555	0.188921	0.115388	0.284434	0.105752
G9606_12059	222658	KCTD20	0.0953095	0.784553	0.209554	0.109924	0.273197	0.100351
G9606_29819	26281	FGF20	-1.88953	0.924312	0.379936	-1.70476	0.856854	0.634565
G9606_8144	202051	SPATA24	0.288877	0.574095	0.0816066	0.102823	0.771184	0.499945
G9606_16951	302	ANXA2	0.0778789	0.780881	0.206128	0.0603801	0.436988	0.199414
G9606_16073	6821	SUOX	0.258702	0.588112	0.0874959	0.327394	0.00496172	0.000746284
G9606_33450	5810	RAD1	-0.00745136	0.999932	0.935922	0.255984	0.010885	0.001871
G9606_23659	645426	TMEM191C	0.146127	0.981321	0.752004	0.0632041	0.949553	0.875606
G9606_19875	9804	TOMM20	0.0948174	0.726906	0.161005	-0.0890557	0.313443	0.121552
G9606_25946	221002	RASGEF1A	-0.0910434	0.981321	0.812441	-0.804667	0.272109	0.0997387
G9606_30724	3837	KPNB1	-0.02789	0.981321	0.680554	-0.110503	0.107207	0.0298989
G9606_6933	4735	2-Sep	0.0362263	0.981321	0.564925	0.158656	0.00419068	0.000612029
G9606_11634	51070	NOSIP	0.141257	0.766301	0.190717	-0.0465481	0.783741	0.51738
G9606_24981	121504	HIST4H4	-0.160072	0.994489	0.89113	-0.663016	0.864305	0.646126
G9606_12686	134510	UBLCP1	-0.0607874	0.936175	0.403483	0.0649988	0.606809	0.333681
G9606_9944	10428	CFDP1	-0.0818571	0.911187	0.355385	0.244608	0.0153557	0.00282412
G9606_17799	1289	COL5A1	NA	NA	NA	-1.71639	0.839941	0.602178
G9606_15203	991	CDC20	0.13608	0.586112	0.0866511	0.018166	0.896465	0.705067
G9606_13515	23197	FAF2	-0.0399481	0.981321	0.555458	0.363588	1.96e-09	7.09e-11
G9606_21556	10560	SLC19A2	-0.211339	0.511837	0.0604774	-0.281461	0.027761	0.00568272
G9606_3897	2668	GDNF	0.00327415	0.999932	0.998607	0.565716	0.860492	0.64058
G9606_837	29904	EEF2K	0.00834297	0.999932	0.943221	-0.0304414	0.92321	0.76
G9606_10349	23299	BICD2	0.170743	0.553443	0.0722121	-0.16383	0.0281695	0.00578265
G9606_16664	440567	UQCRHL	0.00754043	0.999932	0.998244	-0.185446	0.965814	0.905607
G9606_19084	10067	SCAMP3	0.0616652	0.964469	0.467016	0.207128	0.00691666	0.00110222
G9606_23098	196383	RILPL2	-0.00197419	0.999932	0.989046	0.141733	0.584151	0.313575
G9606_8314	9881	TRANK1	0.341453	0.393801	0.0320412	-0.686288	0.000343459	3.58e-05
G9606_3539	151648	SGO1	-0.084001	0.919067	0.370487	-0.0807698	0.642607	0.365646
G9606_7397	79623	GALNT14	-0.0721369	0.898731	0.337232	-0.301826	0.0001124	1.03e-05
G9606_18447	2780	GNAT2	0.250687	0.981321	0.788205	0.153775	0.962285	0.899647
G9606_24098	56172	ANKH	0.037641	0.981321	0.746777	-0.239122	0.09695	0.0262846
G9606_858	1576	CYP3A4	-0.954244	0.981321	0.815097	-2.29685	0.727961	0.452054
G9606_2237	439921	MXRA7	0.0332067	0.981321	0.677992	0.165638	0.0515945	0.0120314
G9606_15805	79729	SH3D21	0.105569	0.947046	0.426187	0.00500852	0.981853	0.964097
G9606_34531	10885	WDR3	-0.0220076	0.981321	0.782254	-0.211369	0.0164445	0.0030655
G9606_21732	25775	C22orf24	0.424683	0.981321	0.672015	-0.982074	0.689322	0.408902
G9606_12695	140469	MYO3B	-0.278953	0.981321	0.792164	-1.11001	0.330263	0.131049
G9606_21538	85285	KRTAP4-1	-0.954244	0.981321	0.815097	0.145103	0.981853	0.965131
G9606_17777	10981	RAB32	-0.190245	0.386715	0.0305848	-0.188492	0.0284371	0.00585825
G9606_28712	8941	CDK5R2	-0.493455	0.961191	0.457992	0.901275	0.236404	0.0824729
G9606_9691	7366	UGT2B15	0.969309	0.981321	0.812231	-0.816683	0.932431	0.841368
G9606_687	79800	CARF	-0.0814296	0.981321	0.738371	0.339184	0.358817	0.146844
G9606_18756	84142	ABRAXAS1	-0.179953	0.834145	0.255349	-0.138245	0.549989	0.284384
G9606_5987	646	BNC1	-0.192572	0.981321	0.750076	-0.379758	0.804265	0.54512
G9606_1321	57794	SUGP1	0.151428	0.759415	0.182588	0.153787	0.182632	0.0588135
G9606_1192	8165	AKAP1	0.00829545	0.996805	0.901122	-0.384885	1.28e-09	4.51e-11
G9606_600	26043	UBXN7	0.0752609	0.935087	0.396267	0.11749	0.378017	0.15854
G9606_2021	105377777	LOC105377777	NA	NA	NA	1.10687	0.92321	0.786191
G9606_18669	54206	ERRFI1	-0.924212	0.328623	0.0209208	0.247358	1.68e-05	1.26e-06
G9606_1835	10924	SMPDL3A	0.234162	0.783018	0.208399	-0.138156	0.773579	0.503532
G9606_10177	23060	ZNF609	-0.344161	0.145484	0.0040064	0.0519053	0.735712	0.459296
G9606_22397	10399	RACK1	-0.0659709	0.881901	0.317397	0.0746945	0.406249	0.178606
G9606_1585	57465	TBC1D24	-0.0224266	0.985324	0.843862	0.367658	0.00121457	0.000149936
G9606_12713	7086	TKT	0.0430522	0.981321	0.54489	0.360446	6.45e-11	1.92e-12
G9606_30642	5879	RAC1	-0.0217388	0.981321	0.71468	0.166866	0.00082529	9.71e-05
G9606_4079	5910	RAP1GDS1	0.081578	0.887097	0.322098	-0.261022	0.00182704	0.000238626
G9606_3553	57509	MTUS1	-0.18917	0.524781	0.0641471	0.433382	1.48e-06	8.81e-08
G9606_13246	114659	LRRC37B	0.18008	0.796157	0.219963	-0.162315	0.504049	0.246971
G9606_2422	5297	PI4KA	0.0855272	0.754772	0.180096	0.296746	5.06e-06	3.32e-07
G9606_85	84722	PSRC1	0.15077	0.688922	0.137872	0.108867	0.357679	0.146149
G9606_10323	9994	CASP8AP2	0.04061	0.981321	0.698156	0.135607	0.412569	0.183231
G9606_16200	57481	KIAA1210	-0.312779	0.985324	0.843697	0.130428	0.971251	0.915852
G9606_28573	111188157	LYNX1-SLURP2	-2.43453	0.93594	0.402715	NA	NA	NA
G9606_10087	7582	ZNF33B	-0.135799	0.756595	0.181293	0.191881	0.129746	0.038137
G9606_16755	29085	PHPT1	0.165495	0.472685	0.0493091	0.283608	0.00154033	0.000196863
G9606_1448	51232	CRIM1	-0.199834	0.328543	0.0208718	-0.394953	5.13e-10	1.71e-11
G9606_25667	8216	LZTR1	-0.0592591	0.9555	0.444329	0.161854	0.0860541	0.0225845
G9606_26853	5544	PRB3	0.248194	0.981321	0.796894	-0.254248	0.92321	0.76334
G9606_17750	339175	METTL2A	-0.0128134	0.9955	0.896172	-0.0441838	0.856108	0.626903
G9606_10681	107985332	LOC107985332	NA	NA	NA	1.10687	0.92321	0.786191
G9606_3731	57646	USP28	0.0589215	0.981321	0.533735	0.238886	0.0241513	0.00481999
G9606_3650	6568	SLC17A1	-0.954244	0.981321	0.815097	NA	NA	NA
G9606_49	55591	VEZT	-0.101286	0.806936	0.229364	-0.210159	0.007284	0.00117421
G9606_1205	5639	PRRG2	-0.178796	0.831992	0.253344	-0.00330051	0.990001	0.981529
G9606_31714	56156	TEX13B	1.86526	0.981321	0.581726	-0.758316	0.925095	0.789387
G9606_17392	55559	HAUS7	0.153093	0.800295	0.224399	0.083784	0.774499	0.50478
G9606_32165	127391	TMCO2	0.969309	0.981321	0.812231	-0.816683	0.932431	0.841368
G9606_7033	146177	VWA3A	1.00384	0.981321	0.598559	-1.33369	0.829182	0.583785
G9606_4276	8703	B4GALT3	0.047868	0.981321	0.525902	-0.0983308	0.352027	0.143091
G9606_2399	145946	SPATA8	-0.148619	0.994489	0.890881	-0.277695	0.932431	0.822546
G9606_15376	7027	TFDP1	0.114154	0.573997	0.0811128	-0.0145801	0.925459	0.790093
G9606_3651	98	ACYP2	0.147021	0.953275	0.438027	0.282164	0.173965	0.0552441
G9606_1339	10286	BCAS2	0.101844	0.754772	0.179739	-0.111864	0.308129	0.118543
G9606_26122	7262	PHLDA2	0.0779717	0.962128	0.462003	-0.0277416	0.878076	0.664732
G9606_7365	340980	OR52B6	NA	NA	NA	-0.816683	0.932431	0.841368
G9606_17571	1415	CRYBB2	0.0826393	0.981321	0.812858	-0.42635	0.435607	0.198287
G9606_23496	9749	PHACTR2	0.040507	0.981321	0.676706	0.0643237	0.775228	0.505646
G9606_21628	107986351	LOC107986351	0.00754035	0.999932	0.998252	0.145103	0.981853	0.965085
G9606_26380	720	C4A	NA	NA	NA	-0.711037	0.932431	0.827371
G9606_24539	152573	SHISA3	-0.168902	0.981321	0.778684	0.405475	0.780608	0.512698
G9606_23371	644974	ALG1L2	0.392994	0.981321	0.646384	-0.377082	0.896137	0.704609
G9606_7161	23474	ETHE1	0.0861052	0.8951	0.3315	-0.0128253	0.955105	0.884593
G9606_4318	7434	VIPR2	1.00712	0.981321	0.554551	0.760813	0.903488	0.715796
G9606_960	114827	FHAD1	0.173967	0.981321	0.63299	-0.0348995	0.978257	0.931637
G9606_1643	79836	LONRF3	-0.328992	0.365605	0.0271963	-0.4203	0.000536514	5.92e-05
G9606_18984	65003	MRPL11	0.12916	0.640231	0.110277	0.169887	0.0212938	0.00414012
G9606_6734	5494	PPM1A	-0.149112	0.51288	0.0607648	0.285099	0.000365541	3.84e-05
G9606_10666	197407	ZNF48	-0.136376	0.798199	0.223028	0.338381	0.00417543	0.000608997
G9606_9884	124936	CYB5D2	-0.528441	0.13433	0.00336839	0.261484	0.286431	0.10663
G9606_30774	11014	KDELR2	0.0678116	0.831609	0.252232	0.0952719	0.0923961	0.0247451
G9606_26630	7024	TFCP2	-0.0768204	0.917376	0.365296	-0.104442	0.408002	0.179951
G9606_17139	9690	UBE3C	0.0379483	0.981321	0.601874	0.105876	0.182192	0.0585848
G9606_2130	26206	SPAG8	-0.364568	0.981321	0.572224	0.343561	0.770664	0.49922
G9606_7188	22866	CNKSR2	-0.773296	0.978336	0.501379	0.477615	0.92321	0.767318
G9606_34573	51003	MED31	0.172224	0.913297	0.358448	0.0895397	0.758422	0.484587
G9606_23294	84865	CCDC142	0.115293	0.847716	0.275421	0.34317	0.00666118	0.00105369
G9606_30885	8992	ATP6V0E1	0.169722	0.572714	0.0794973	0.105807	0.190771	0.0624166
G9606_20711	5756	TWF1	0.14762	0.366733	0.0274026	-0.0355754	0.805078	0.546191
G9606_27639	408263	FNDC9	-0.886159	0.981321	0.746859	-0.816683	0.932431	0.841368
G9606_3280	222696	ZSCAN23	0.105872	0.981321	0.760438	-0.441719	0.399874	0.174394
G9606_1547	176	ACAN	-1.21395	0.952596	0.435973	-0.451508	0.92321	0.754698
G9606_26289	84962	AJUBA	-0.867764	0.14518	0.00397723	-0.165503	0.0440953	0.00992996
G9606_10064	9848	MFAP3L	0.307374	0.726906	0.16107	-0.917903	0.000184517	1.77e-05
G9606_34639	768239	PSAPL1	0.00807235	0.999932	0.988378	-0.779178	0.664311	0.385366
G9606_18829	1459	CSNK2A2	-0.0617826	0.944635	0.421928	-0.101645	0.367328	0.152064
G9606_25823	9027	NAT8	0.969309	0.981321	0.812231	0.713602	0.915281	0.73526
G9606_30207	84520	GON7	-0.465412	0.0235922	0.000199397	0.073944	0.741319	0.464994
G9606_11584	727909	GOLGA8Q	0.969309	0.981321	0.812231	-3.51824	0.275006	0.10117
G9606_4421	10788	IQGAP2	-0.192961	0.966938	0.474985	0.0716956	0.92662	0.793825
G9606_7669	254013	ETFBKMT	-0.30547	0.969655	0.481166	0.161497	0.880789	0.670716
G9606_17500	11094	CACFD1	-0.225271	0.774897	0.200118	0.563924	0.00087359	0.000103592
G9606_14860	127700	OSCP1	0.0668385	0.982181	0.827657	0.423495	0.399611	0.174101
G9606_6869	152330	CNTN4	0.0104076	0.999932	0.996675	-0.0526469	0.981853	0.965069
G9606_23955	100507290	ZNF865	-0.115606	0.80478	0.227704	0.188879	0.0219438	0.00430334
G9606_25743	4661	MYT1	-0.164573	0.981321	0.658825	0.0733245	0.939766	0.856554
G9606_8648	8843	HCAR3	-0.0927598	0.989819	0.865509	0.135046	0.92321	0.752537
G9606_14138	56941	HMCES	0.170968	0.428204	0.0385297	0.0846413	0.39517	0.170796
G9606_30720	525	ATP6V1B1	-0.562101	0.856659	0.289613	-0.399506	0.742342	0.466299
G9606_20637	30849	PIK3R4	0.0257644	0.981321	0.757937	-0.0607804	0.634477	0.35837
G9606_17171	57153	SLC44A2	-0.0316205	0.981321	0.577558	0.0283961	0.786555	0.520997
G9606_21765	9068	ANGPTL1	-0.315952	0.98373	0.83557	-0.131273	0.980191	0.936831
G9606_11287	199964	TMEM61	-0.323698	0.981321	0.569435	-0.485501	0.593889	0.321822
G9606_314	353345	GPR141	0.969309	0.981321	0.812231	1.58981	0.777168	0.508505
G9606_21160	79753	SNIP1	0.202985	0.572714	0.079854	-0.276669	0.0520648	0.0121789
G9606_12128	6195	RPS6KA1	0.12799	0.561136	0.0755049	-0.0917393	0.391621	0.167509
G9606_14537	4437	MSH3	-0.019107	0.988994	0.859487	-0.209187	0.1286	0.0376996
G9606_27496	7379	UPK2	-0.34213	0.976734	0.498208	0.10733	0.932431	0.833848
G9606_8728	51337	THEM6	-0.246766	0.147309	0.0041391	0.00390865	0.981853	0.949093
G9606_29305	105376684	LOC105376684	0.153816	0.984729	0.841502	-0.189183	0.92464	0.788411
G9606_25287	7706	TRIM25	0.319167	0.0270749	0.000248744	-0.00919793	0.95375	0.882104
G9606_32897	3108	HLA-DMA	0.248809	0.572714	0.0795772	0.0462984	0.920585	0.743861
G9606_12967	11258	DCTN3	-0.0676714	0.973521	0.488831	0.200903	0.0581298	0.0139131
G9606_20792	2814	GP5	2.70959	0.696497	0.142644	-0.271383	0.948154	0.872155
G9606_25390	5216	PFN1	0.106985	0.824774	0.245549	-0.0203789	0.89366	0.694573
G9606_24248	7494	XBP1	-0.446971	0.628055	0.104208	-0.0028856	0.981853	0.959177
G9606_27679	7306	TYRP1	0.0916773	0.999612	0.913111	-1.10171	0.423639	0.189664
G9606_515	972	CD74	0.23642	0.153441	0.00441447	-0.00149324	0.991079	0.983762
G9606_6452	79719	AAGAB	-0.0375026	0.981321	0.580621	0.253475	0.000185685	1.78e-05
G9606_4353	114926	SMIM19	-0.25521	0.581922	0.0840077	0.302943	0.070664	0.0177114
G9606_27169	150353	DNAJB7	1.23332	0.774897	0.199567	2.73065	0.0781139	0.0200725
G9606_17351	11031	RAB31	0.0783136	0.853845	0.286416	0.470039	2.35e-18	3.15e-20
G9606_10234	25774	GSTT4	-0.954244	0.981321	0.815097	1.10687	0.92321	0.786191
G9606_25652	4082	MARCKS	-0.0952202	0.81705	0.240018	-0.0347552	0.828189	0.580326
G9606_18343	254263	CNIH2	0.0680714	0.981453	0.822376	0.602097	0.155698	0.0478132
G9606_13396	84886	C1orf198	0.0278221	0.981321	0.72804	-0.173954	0.0595726	0.0143383
G9606_6860	5867	RAB4A	0.187185	0.685553	0.135051	0.152337	0.424427	0.190112
G9606_8595	284	ANGPT1	0.5236	0.947008	0.426014	1.19246	0.160681	0.0497197
G9606_17603	8148	TAF15	-0.115599	0.673558	0.130134	0.213619	0.000177542	1.7e-05
G9606_26996	26063	DECR2	0.0807651	0.981321	0.584196	0.467606	0.00280445	0.000390753
G9606_2271	65982	ZSCAN18	-0.145123	0.981321	0.619601	-0.451879	0.462768	0.21738
G9606_15226	359	AQP2	NA	NA	NA	1.10687	0.92321	0.786191
G9606_17517	4606	MYBPC2	-0.592034	0.981321	0.812765	-1.33579	0.817773	0.563808
G9606_33501	3217	HOXB7	0.02462	0.983626	0.83307	-0.234733	0.0458248	0.0103989
G9606_25213	3030	HADHA	0.0472046	0.945301	0.422966	0.128826	0.0177728	0.00336168
G9606_34982	6286	S100P	-0.282451	0.847716	0.276973	-0.891033	0.00869898	0.00144269
G9606_813	728194	RSPH10B2	-4.34715	0.126716	0.00290795	-0.262129	0.932431	0.821339
G9606_32896	84752	B3GNT9	-0.129112	0.831609	0.252202	0.435646	4.12e-05	3.38e-06
G9606_25748	1983	EIF5	0.0147777	0.984173	0.837864	-0.232783	4.49e-05	3.72e-06
G9606_3876	55269	PSPC1	0.231973	0.0742551	0.00122097	-0.0499732	0.675826	0.395901
G9606_6888	374569	ASPG	1.86047	0.981321	0.583239	-0.816683	0.932431	0.841368
G9606_19618	8804	CREG1	0.0561716	0.961377	0.45875	-0.15049	0.0749379	0.0190677
G9606_436	51134	CEP83	-0.196922	0.492582	0.0545606	-0.0916724	0.626608	0.35152
G9606_14123	64798	DEPTOR	0.0885632	0.981321	0.78234	-0.140011	0.908599	0.723283
G9606_33737	56906	THAP10	-0.324897	0.546103	0.0698701	0.126099	0.669591	0.390152
G9606_14821	286530	P2RY8	0.969309	0.981321	0.812231	-0.816683	0.932431	0.841368
G9606_27873	653140	FAM228A	0.00754042	0.999932	0.998245	2.02733	0.610524	0.337329
G9606_6886	51754	TMEM8B	-0.425793	0.146384	0.00406369	0.407018	0.0123	0.00216443
G9606_21920	64978	MRPL38	0.135957	0.695134	0.141625	0.0629247	0.626608	0.351613
G9606_28330	5296	PIK3R2	0.0940591	0.810269	0.233048	0.26576	0.000669405	7.63e-05
G9606_9177	105378949	LOC105378949	-0.103792	0.992246	0.878215	1.07692	0.179775	0.0574982
G9606_22522	79007	DBNDD1	0.0538321	0.981321	0.512701	0.170005	0.028931	0.0059956
G9606_5440	22873	DZIP1	-0.247979	0.859875	0.293091	-0.16099	0.804265	0.545144
G9606_20368	132954	PDCL2	1.49138	0.981321	0.546336	-1.70849	0.839941	0.60475
G9606_15508	23491	CES3	0.0900972	0.97609	0.496993	-0.171275	0.432252	0.195766
G9606_8500	26531	OR11A1	0.912384	0.981321	0.759326	NA	NA	NA
G9606_5352	7965	AIMP2	0.0556302	0.958734	0.449458	0.0747076	0.434211	0.197217
G9606_16824	501	ALDH7A1	-0.0633869	0.937347	0.408978	0.0924292	0.432403	0.195909
G9606_14282	51454	GULP1	-0.0938302	0.869021	0.300553	0.52346	1.49e-09	5.28e-11
G9606_19855	391	RHOG	0.153476	0.678733	0.132897	-0.0615575	0.663927	0.384846
G9606_906	27252	KLHL20	0.0576217	0.981321	0.635837	-0.270257	0.0590423	0.0141797
G9606_18163	54576	UGT1A8	-1.85745	0.981321	0.623719	-1.7119	0.856854	0.632365
G9606_22256	93621	MRFAP1	0.0965394	0.696038	0.142044	0.078305	0.238868	0.0836132
G9606_25639	89839	ARHGAP11B	0.0758682	0.981321	0.65565	-0.156792	0.675922	0.396071
G9606_19721	100529215	ZNF559-ZNF177	0.969309	0.981321	0.812231	NA	NA	NA
G9606_26169	56949	XAB2	0.19328	0.351158	0.0246672	0.0800846	0.570789	0.301486
G9606_47	54558	SPATA6	-1.57735	0.723584	0.158167	-2.37347	0.193807	0.0637097
G9606_18625	136227	COL26A1	-0.231412	0.981321	0.809639	-0.695542	0.839941	0.598882
G9606_4297	64284	RAB17	-0.0977607	0.922249	0.375702	-0.249695	0.068834	0.0171873
G9606_24049	728577	CNTNAP3B	0.346435	0.663407	0.125136	-0.453208	0.0927956	0.0248936
G9606_7881	7942	TFEB	-0.0432469	0.981321	0.768499	0.417156	0.0276546	0.00565373
G9606_24378	6182	MRPL12	0.11485	0.826294	0.24645	0.102165	0.390595	0.166699
G9606_4843	1267	CNP	0.0849267	0.847716	0.27551	0.142037	0.068834	0.0171826
G9606_31039	26112	CCDC69	0.0248395	0.981321	0.791804	-0.563128	1.17e-09	4.1e-11
G9606_4295	9077	DIRAS3	-0.723718	0.981321	0.55134	-0.862396	0.610433	0.337005
G9606_1237	60626	RIC8A	0.077272	0.801838	0.225301	0.101736	0.127922	0.037422
G9606_19001	5283	PIGH	0.0503518	0.981321	0.711918	-0.089326	0.749951	0.474332
G9606_1517	11093	ADAMTS13	-0.393631	0.850137	0.282673	0.788562	0.073428	0.0185767
G9606_20586	6715	SRD5A1	0.00965486	0.999932	0.92262	0.0692705	0.666656	0.387323
G9606_22619	126520	PLK5	0.969309	0.981321	0.812231	NA	NA	NA
G9606_4769	374470	C12orf42	-0.954244	0.981321	0.815097	-2.29988	0.692144	0.41391
G9606_9732	3099	HK2	-0.21072	0.333171	0.021574	0.0466077	0.730601	0.45438
G9606_16481	646915	ZNF806	-1.84671	0.981321	0.586584	-1.16081	0.786942	0.521649
G9606_20296	160	AP2A1	-0.0779528	0.82325	0.244597	0.481744	6.46e-20	7.87e-22
G9606_9931	154313	CFAP206	-0.167246	0.981321	0.684906	-0.21895	0.835967	0.592584
G9606_14344	57821	CCDC181	-0.193321	0.981321	0.752081	-0.212482	0.92321	0.767013
G9606_29486	4904	YBX1	0.0537554	0.949627	0.430484	-0.0936129	0.0891385	0.0236134
G9606_7803	284067	CFAP97D1	0.00993655	0.999932	0.995774	1.48705	0.501293	0.244674
G9606_22261	112970	KTI12	0.143813	0.815006	0.238648	-0.0689535	0.795564	0.532171
G9606_9014	8175	SF3A2	-0.0192299	0.983427	0.832464	0.259409	0.0065782	0.00103835
G9606_14489	7490	WT1	-0.559316	0.916359	0.364519	-0.500853	0.782846	0.515519
G9606_15127	3910	LAMA4	-0.445198	0.000114372	2.11e-07	-0.0867583	0.39568	0.171525
G9606_16646	84274	COQ5	-0.0361734	0.981321	0.710127	0.362314	0.000269708	2.73e-05
G9606_2893	5188	GATB	0.0573452	0.981321	0.549112	0.059098	0.758081	0.4842
G9606_12003	80818	ZNF436	-0.0256453	0.987471	0.848833	0.160397	0.417954	0.186277
G9606_16282	79020	C7orf25	-0.0518626	0.981321	0.640875	0.0418503	0.886616	0.679145
G9606_24383	5957	RCVRN	NA	NA	NA	-0.816683	0.932431	0.841368
G9606_14420	154807	VKORC1L1	0.115445	0.5763	0.0825451	0.131799	0.166234	0.0520421
G9606_11139	3693	ITGB5	-0.0061655	0.999932	0.92888	0.0186006	0.920585	0.743565
G9606_13724	974	CD79B	0.16902	0.982181	0.827491	0.555937	0.875371	0.660438
G9606_16370	105373242	LOC105373242	0.00803333	0.999932	0.996424	0.166827	0.981342	0.941985
G9606_13022	100533496	TVP23C-CDRT4	0.122845	0.939376	0.414585	-0.197756	0.454872	0.211962
G9606_14035	10699	CORIN	0.816307	0.981321	0.562652	-0.000829522	0.999474	0.999362
G9606_6408	10761	PLAC1	0.095707	0.981321	0.81648	-1.65812	2.75e-05	2.17e-06
G9606_3078	767558	LUZP6	-0.00532426	0.999932	0.942643	0.100816	0.908801	0.724531
G9606_13439	83891	SNX25	0.0231164	0.99303	0.882879	-0.139002	0.619475	0.345392
G9606_7278	57333	RCN3	0.591685	0.879923	0.314512	-0.0748849	0.968436	0.910078
G9606_865	375775	PNPLA7	0.0293084	0.999932	0.943241	0.0887692	0.932431	0.823538
G9606_18232	1238	ACKR2	-0.161321	0.987554	0.849994	0.1469	0.938734	0.854932
G9606_3961	56884	FSTL5	0.329993	0.981321	0.665652	-0.52868	0.756534	0.482617
G9606_11672	283971	CLEC18C	0.969309	0.981321	0.812231	2.06065	0.801002	0.541893
G9606_18951	54823	SWT1	-0.103804	0.981321	0.649923	-0.300147	0.392684	0.168798
G9606_33635	23466	CBX6	-0.0354269	0.981321	0.663285	0.381875	6.56e-08	3.09e-09
G9606_21175	284406	ZFP82	-0.374665	0.787524	0.212504	-0.86389	0.0391743	0.00861362
G9606_1060	5108	PCM1	-0.145393	0.532745	0.0671224	0.0743273	0.593779	0.321666
G9606_7015	5858	PZP	0.0103642	0.999932	0.994123	0.464344	0.887551	0.681204
G9606_11233	9853	RUSC2	-0.488204	0.0310844	0.00030857	-0.3094	0.000219181	2.15e-05
G9606_1771	8644	AKR1C3	0.0725068	0.981321	0.588241	1.58209	1.01e-84	1.24e-87
G9606_20859	11264	PXMP4	0.0930057	0.960202	0.454281	0.825637	3.36e-12	8.22e-14
G9606_1273	84076	TKTL2	0.969309	0.981321	0.812231	NA	NA	NA
G9606_12681	5396	PRRX1	0.272529	0.984886	0.842722	1.47169	0.515588	0.256727
G9606_4349	339766	MROH2A	-0.886162	0.981321	0.746462	-0.751124	0.92321	0.778673
G9606_32168	253152	EPHX4	-0.002748	0.999932	0.989384	-0.247562	0.451536	0.209957
G9606_6077	256646	NUTM1	-1.8935	0.959886	0.453657	0.141452	0.980868	0.939319
G9606_17048	255061	TAC4	-0.954244	0.981321	0.815097	1.10687	0.92321	0.786191
G9606_32801	107987394	LOC107987394	0.90348	0.981321	0.741504	2.0347	0.783741	0.517993
G9606_1488	285989	ZNF789	-0.200499	0.769144	0.192812	0.133089	0.568453	0.299934
G9606_13356	85004	RERG	-0.377994	0.981321	0.535167	-1.26887	0.113385	0.0321038
G9606_31599	29078	NDUFAF4	0.0806983	0.924671	0.381232	0.162536	0.19172	0.0628629
G9606_10433	225	ABCD2	3.22721	0.507009	0.0590424	0.807048	0.755538	0.481181
G9606_3277	102723722	LOC102723722	0.0075404	0.999932	0.998247	2.52107	0.681331	0.401032
G9606_12810	7675	ZNF121	-0.41663	0.260634	0.0128744	-0.272129	0.213247	0.0718299
G9606_25710	79728	PALB2	-0.316693	0.247271	0.0112937	0.0811183	0.655867	0.377936
G9606_6564	146894	CD300LG	-0.134954	0.998127	0.905516	-0.0746409	0.980868	0.939994
G9606_3199	26057	ANKRD17	-0.0864111	0.847716	0.278134	0.0211571	0.920585	0.743423
G9606_17185	8514	KCNAB2	-0.199726	0.627083	0.103578	0.113151	0.577933	0.30784
G9606_2030	27039	PKD2L2	-0.475896	0.981321	0.722123	1.17464	0.817829	0.564065
G9606_19505	9495	AKAP5	0.281993	0.764261	0.187916	0.30204	0.348176	0.140972
G9606_12210	223117	SEMA3D	0.0498891	0.993428	0.884444	-0.422623	0.573109	0.303448
G9606_4920	7076	TIMP1	0.0738206	0.927616	0.385148	-0.601673	5.73e-16	9.69e-18
G9606_22127	85364	ZCCHC3	-0.0490664	0.981321	0.630919	-0.0748743	0.664721	0.385715
G9606_6191	4238	MFAP3	-0.0386387	0.981321	0.651009	0.443349	1.55e-07	7.81e-09
G9606_30314	107984876	LOC107984876	-0.00120991	0.999932	0.999549	0.130193	0.981853	0.946468
G9606_6949	1312	COMT	0.0124243	0.987471	0.848732	0.205992	0.00170513	0.000220509
G9606_1407	9595	CYTIP	1.32986	0.962128	0.461636	-1.03309	0.714304	0.43766
G9606_5063	286256	LCN12	-0.801273	0.941077	0.415968	1.15472	0.44155	0.202918
G9606_20614	10980	COPS6	0.141249	0.573997	0.0813942	-0.0305797	0.844744	0.610712
G9606_19190	9543	IGDCC3	-0.728696	0.899452	0.33836	0.59452	0.828189	0.579726
G9606_9115	7287	TULP1	-0.954244	0.981321	0.815097	0.145104	0.981853	0.964455
G9606_11834	7319	UBE2A	0.118715	0.640741	0.110937	0.0127922	0.933193	0.8443
G9606_9695	23263	MCF2L	-0.0246042	0.984406	0.839571	-0.196654	0.367833	0.152334
G9606_1742	29957	SLC25A24	-0.0661876	0.955254	0.442615	0.0110707	0.959864	0.894619
G9606_12294	4756	NEO1	-0.155634	0.470294	0.048672	0.0129026	0.932431	0.832434
G9606_7406	11007	CCDC85B	-0.0845025	0.950085	0.431615	0.696104	3.92e-17	5.86e-19
G9606_26492	4745	NELL1	0.969309	0.981321	0.812231	NA	NA	NA
G9606_8102	3787	KCNS1	0.0699269	0.999932	0.919888	-0.157377	0.938077	0.853651
G9606_22916	283008	NUTM2E	0.0486661	0.992561	0.879787	0.30254	0.605263	0.332322
G9606_17011	29107	NXT1	0.0597892	0.981321	0.524947	-0.170453	0.141937	0.042562
G9606_5969	5468	PPARG	-0.0265805	0.981321	0.730817	0.324763	1.92e-05	1.45e-06
G9606_6550	55359	STYK1	-0.145758	0.972905	0.487008	-0.246263	0.455025	0.212114
G9606_20594	51143	DYNC1LI1	-0.0175577	0.981321	0.81853	-0.353282	7.37e-06	5.04e-07
G9606_6594	55959	SULF2	-0.303173	0.0536616	0.000720854	0.264323	0.044677	0.0100897
G9606_11235	3119	HLA-DQB1	0.104193	0.981321	0.59939	-0.607987	0.0111008	0.00191677
G9606_2658	11332	ACOT7	0.149453	0.480919	0.0514405	-0.295098	0.000735553	8.52e-05
G9606_10311	1412	CRYBA2	-0.312963	0.985324	0.843707	0.126882	0.981853	0.956267
G9606_5242	27152	INTU	-0.134112	0.981321	0.518844	-0.216213	0.548272	0.282749
G9606_2973	23371	TNS2	0.0653312	0.981321	0.549195	-0.214052	0.191518	0.0627464
G9606_1454	54785	BORCS6	-0.0200982	0.999932	0.920753	0.168363	0.55278	0.286794
G9606_2737	162962	ZNF836	0.315685	0.747466	0.173867	0.31401	0.445992	0.20622
G9606_19548	387990	TOMM20L	0.969309	0.981321	0.812231	-1.33787	0.828189	0.579186
G9606_2782	51513	ETV7	0.736767	0.774897	0.200366	-0.473678	0.789719	0.524595
G9606_3380	90557	CCDC74A	0.00473461	0.999932	0.976494	0.468864	0.00650717	0.00102569
G9606_1200	92346	C1orf105	1.86047	0.981321	0.583239	-0.252589	0.955105	0.884576
G9606_3518	1026	CDKN1A	-0.288825	0.310556	0.018503	-0.191893	0.0218217	0.00426962
G9606_7979	120114	FAT3	0.5969	0.981321	0.59192	-1.41934	0.461786	0.216764
G9606_18153	10160	FARP1	-0.0609003	0.95098	0.433467	0.221582	0.00559771	0.000861982
G9606_13402	1690	COCH	0.111674	0.850086	0.282015	-0.240358	0.0729269	0.0184255
G9606_5581	25871	NEPRO	-0.00546978	0.999932	0.948663	-0.169172	0.0375951	0.0082096
G9606_4584	11314	CD300A	-0.148121	0.995198	0.894654	-1.86829	0.381934	0.161058
G9606_16429	552891	DNAJC25-GNG10	-0.0719289	0.999932	0.975325	-0.298846	0.955967	0.886709
G9606_291	5172	SLC26A4	0.637668	0.880314	0.316186	1.0522	0.339121	0.136062
G9606_21821	22890	ZBTB1	0.049428	0.981321	0.602562	0.129025	0.256221	0.0917064
G9606_23732	56900	TMEM167B	-0.0786649	0.958734	0.450789	0.438607	0.000162289	1.53e-05
G9606_6198	5106	PCK2	-0.800254	3.46e-06	3.68e-09	0.182726	0.0866991	0.0228118
G9606_24403	196513	DCP1B	0.022635	0.994489	0.89043	-0.121606	0.727386	0.450833
G9606_18657	100526771	SMIM35	-0.412534	0.981321	0.752197	0.149117	0.961049	0.897186
G9606_6853	145567	TTC7B	-0.0822835	0.907268	0.347593	0.236321	0.00978834	0.00165128
G9606_6153	57664	PLEKHA4	0.119109	0.944224	0.421271	-0.118979	0.629907	0.354591
G9606_14269	60529	ALX4	-0.86273	0.961191	0.455631	-0.415941	0.915235	0.734959
G9606_28295	123263	MTFMT	0.186266	0.639672	0.109882	-0.151229	0.356912	0.145716
G9606_283	112268013	112268013	NA	NA	NA	-0.816683	0.932431	0.841368
G9606_2119	55005	RMND1	0.0196268	0.988492	0.855705	-0.0196775	0.932431	0.834207
G9606_11679	260425	MAGI3	-0.105999	0.890497	0.32732	-0.0179687	0.941288	0.858627
G9606_4631	79915	ATAD5	0.0887762	0.885944	0.321215	0.00629101	0.981853	0.949471
G9606_32064	10527	IPO7	-0.0296336	0.981321	0.708928	0.309417	4.36e-07	2.35e-08
G9606_14214	254240	BPIFC	0.969309	0.981321	0.812231	0.132096	0.979138	0.933462
G9606_7319	9883	POM121	0.00687587	0.999932	0.935582	-0.00108696	0.993123	0.987624
G9606_12767	9398	CD101	-0.669862	0.969655	0.481773	-3.6603	0.0760083	0.0194016
G9606_530	104	ADARB1	0.0368607	0.981321	0.634082	0.143301	0.187969	0.0611705
G9606_14671	7272	TTK	0.0474209	0.981321	0.535592	-0.013166	0.939471	0.856023
G9606_30997	819	CAMLG	0.00153456	0.999932	0.989055	0.216463	0.0539764	0.0127318
G9606_29465	29978	UBQLN2	-0.12283	0.70989	0.149957	0.143071	0.192384	0.0631237
G9606_12065	347240	KIF24	-0.180465	0.583083	0.0844071	0.259033	0.0115014	0.00199981
G9606_28558	439	ASNA1	0.081899	0.868806	0.300187	0.0875648	0.39558	0.171415
G9606_14258	57486	NLN	0.0716644	0.884697	0.320335	0.0753851	0.416265	0.185177
G9606_10215	8140	SLC7A5	-0.361855	0.0236309	0.00020237	-0.101809	0.124238	0.0360246
G9606_3665	29959	NRBP1	0.151076	0.351158	0.0246288	-0.249781	4.26e-05	3.51e-06
G9606_20880	7205	TRIP6	-0.0111908	0.993763	0.886021	0.150187	0.0759536	0.0193814
G9606_31176	9716	AQR	0.0148288	0.986281	0.845731	-0.171834	0.068834	0.0171851
G9606_1665	285386	TPRG1	-0.438385	0.909907	0.351509	-0.199314	0.837908	0.595272
G9606_16536	55824	PAG1	-0.13649	0.916347	0.364159	0.160604	0.381738	0.160826
G9606_25611	84914	ZNF587	-0.173396	0.300667	0.0173417	-0.137441	0.249158	0.0883997
G9606_25618	54552	GNL3L	-0.0852758	0.888137	0.32452	-0.119314	0.282807	0.104971
G9606_11269	10762	NUP50	0.0389828	0.981321	0.540195	0.172384	0.00824038	0.00135604
G9606_17236	23239	PHLPP1	0.040966	0.981321	0.633629	0.27983	0.00162323	0.000208737
G9606_4163	57553	MICAL3	-0.0991365	0.844058	0.265475	-0.0652441	0.593401	0.321362
G9606_27540	1144	CHRND	NA	NA	NA	2.60486	0.609351	0.336067
G9606_18312	400629	TEX19	-0.0574947	0.999932	0.914126	-0.157983	0.932431	0.815267
G9606_1318	3295	HSD17B4	0.067419	0.898635	0.335652	0.0277921	0.828189	0.579053
G9606_665	54957	TXNL4B	-0.200749	0.644189	0.112898	-0.282469	0.0139893	0.00253179
G9606_9513	4494	MT1F	-0.100435	0.981321	0.792965	0.995604	0.0183546	0.00348859
G9606_11891	93973	ACTR8	0.0479893	0.981321	0.663689	-0.0675139	0.750346	0.47565
G9606_17091	27112	FAM155B	-0.147227	0.877959	0.31014	-1.32188	4.59e-13	1.01e-14
G9606_8352	5523	PPP2R3A	0.0843399	0.959886	0.453912	-0.688783	2.01e-12	4.74e-14
G9606_18054	653423	SPAG11A	0.0075404	0.999932	0.998247	1.10902	0.83631	0.593027
G9606_15586	9424	KCNK6	0.111594	0.981321	0.669964	-0.253768	0.610853	0.337769
G9606_7636	79679	VTCN1	-0.0599196	0.99887	0.909313	0.388386	0.655988	0.378079
G9606_10967	401397	SMIM30	0.23183	0.432777	0.0394986	0.0290853	0.886616	0.679273
G9606_28038	25907	TMEM158	-0.0234972	0.996805	0.900174	-0.387657	0.0536813	0.0126441
G9606_5594	26716	OR2H1	0.969309	0.981321	0.812231	1.10687	0.92321	0.786191
G9606_2258	27019	DNAI1	-0.368566	0.981321	0.708712	0.9159	0.625558	0.350324
G9606_27609	11212	PLPBP	0.0386738	0.981321	0.613958	0.213757	0.00269667	0.000373624
G9606_1039	199713	NLRP7	2.86295	0.810269	0.233308	NA	NA	NA
G9606_393	126969	SLC44A3	-0.067966	0.981321	0.752531	-0.163573	0.668691	0.389357
G9606_13548	5444	PON1	NA	NA	NA	1.10687	0.92321	0.786191
G9606_28512	158046	NXNL2	-0.0493112	0.999932	0.942661	0.383669	0.811382	0.55614
G9606_21812	23593	HEBP2	0.199151	0.57261	0.0791641	-0.10508	0.459896	0.215414
G9606_19949	57106	NAT14	-0.0887047	0.840041	0.261708	0.309662	0.000984442	0.000118444
G9606_5637	79750	ZNF385D	0.00754037	0.999932	0.99825	-2.07548	0.598109	0.325718
G9606_21955	7915	ALDH5A1	-0.0815068	0.943006	0.41909	0.270085	0.0251589	0.00505907
G9606_29651	64135	IFIH1	0.0810748	0.952596	0.435901	-0.457421	4.66e-07	2.52e-08
G9606_32157	55505	NOP10	0.00843739	0.999932	0.918189	-0.17385	0.0143114	0.00260244
G9606_5533	9840	TESPA1	-0.779092	0.918842	0.370026	-0.0896119	0.96845	0.910217
G9606_10403	402682	UFSP1	-0.332806	0.897903	0.335018	0.485568	0.3201	0.125243
G9606_21322	8832	CD84	0.328432	0.981321	0.758854	-0.865971	0.762356	0.489963
G9606_18158	4306	NR3C2	-0.470146	0.688798	0.137702	-0.285251	0.50981	0.251512
G9606_31510	4993	OR2C1	-0.954244	0.981321	0.815097	-0.816683	0.932431	0.841368
G9606_21508	84278	MFSD14C	0.0966118	0.981321	0.584032	0.0318402	0.932431	0.838974
G9606_30902	390937	LOC390937	-0.120284	0.981321	0.807182	-0.332786	0.751113	0.477018
G9606_29689	1329	COX5B	0.312496	0.0344713	0.000356945	0.005949	0.978598	0.932563
G9606_12217	55857	KIZ	-0.0802763	0.981321	0.629216	-0.226185	0.433528	0.196709
G9606_8273	201163	FLCN	-0.242518	0.283362	0.0150356	0.0281074	0.918156	0.739527
G9606_15147	26175	TMEM251	-0.188778	0.726278	0.159612	0.0273397	0.932431	0.816866
G9606_9988	2121	EVC	-0.219899	0.953275	0.437757	-1.63954	0.000288401	2.94e-05
G9606_16116	6650	CAPN15	0.0929397	0.86873	0.300064	-0.101792	0.313932	0.121847
G9606_18928	7555	CNBP	0.0205309	0.981321	0.715109	0.183384	0.00272283	0.000377998
G9606_13139	23392	ECPAS	-0.0848589	0.814687	0.238195	-0.16111	0.0060353	0.000943544
G9606_19681	8341	HIST1H2BN	-0.576975	0.981321	0.62928	-0.453467	0.856854	0.6323
G9606_2547	8555	CDC14B	0.0344325	0.981321	0.701006	-0.257795	0.00561247	0.00086545
G9606_18039	2595	GANC	-0.137527	0.935087	0.397773	-0.0217829	0.955722	0.886227
G9606_18402	64319	FBRS	-0.12048	0.697619	0.143133	0.256428	0.00264197	0.000364925
G9606_15114	113277	TMEM106A	-0.376433	0.444273	0.041677	-0.0366636	0.932431	0.835123
G9606_2872	57282	SLC4A10	-1.12941	0.774897	0.197528	-0.571575	0.630647	0.35528
G9606_20509	5728	PTEN	0.0725121	0.911187	0.353837	0.222106	0.00171295	0.000221616
G9606_35388	80117	ARL14	-0.305879	0.339676	0.0224485	-0.233375	0.0130744	0.00232997
G9606_22196	9334	B4GALT5	0.0352861	0.981321	0.589803	-0.396465	2.62e-12	6.36e-14
G9606_11818	284217	LAMA1	0.102688	0.920051	0.371817	-0.643135	3.57e-09	1.38e-10
G9606_4095	200232	FAM209A	0.74221	0.981321	0.521314	1.02109	0.634012	0.358073
G9606_26081	646658	SYNDIG1L	0.32172	0.981321	0.552847	-0.342608	0.792783	0.527641
G9606_17614	112476	PRRT2	0.795426	0.74731	0.173254	0.307436	0.859442	0.639168
G9606_2914	120400	NXPE1	NA	NA	NA	-0.816683	0.932431	0.841368
G9606_6746	387921	NHLRC3	-0.099279	0.964469	0.466107	0.168552	0.286962	0.107071
G9606_8507	79903	NAA60	-0.0621447	0.952596	0.435755	0.00217807	0.985805	0.97321
G9606_7132	6873	TAF2	-0.164588	0.500168	0.0566069	-0.157078	0.080266	0.0207467
G9606_3728	3728	JUP	-0.00619043	0.999932	0.925063	-0.0956631	0.268127	0.0977992
G9606_16038	83594	NUDT12	0.0832968	0.968785	0.478648	0.120655	0.436583	0.199146
G9606_26006	10163	WASF2	-0.116598	0.686317	0.135543	-0.0155992	0.92321	0.77342
G9606_15954	27257	LSM1	0.203453	0.339676	0.0224548	0.0815056	0.558613	0.291759
G9606_6359	153222	CREBRF	-0.44152	0.457835	0.0452044	0.162748	0.397811	0.172872
G9606_8809	80321	CEP70	-0.0691925	0.9467	0.425766	0.307303	0.000265826	2.68e-05
G9606_5812	55701	ARHGEF40	0.252838	0.781423	0.207165	-0.791989	0.00654858	0.00103258
G9606_8844	9985	REC8	0.360597	0.562603	0.0764775	0.171238	0.692029	0.412047
G9606_19456	130	ADH6	-0.954244	0.981321	0.815097	-0.816683	0.932431	0.841368
G9606_13386	140885	SIRPA	-0.0443344	0.981321	0.612463	-0.0137443	0.939901	0.856787
G9606_10314	81786	TRIM7	-0.0758708	0.981321	0.719044	0.0527251	0.927948	0.797021
G9606_4860	10998	SLC27A5	-0.148141	0.773762	0.196407	-0.177611	0.176249	0.0561732
G9606_24454	2738	GLI4	-0.0581989	0.981321	0.701324	0.364967	0.112069	0.0316311
G9606_15501	7301	TYRO3	0.101202	0.82396	0.245117	0.0276557	0.916911	0.737714
G9606_28441	148170	CDC42EP5	-0.254924	0.192488	0.00692768	-0.36992	2.87e-05	2.28e-06
G9606_14898	10518	CIB2	-0.00733045	0.999932	0.982518	-0.0903118	0.932431	0.81119
G9606_5729	407977	TNFSF12-TNFSF13	0.689668	0.98373	0.835562	2.28137	0.480162	0.22958
G9606_13014	219743	TYSND1	-0.52912	0.0129478	8.33e-05	0.132428	0.475702	0.226152
G9606_9086	973	CD79A	-0.68798	0.847716	0.275545	0.265638	0.856821	0.629216
G9606_1884	11202	KLK8	0.969309	0.981321	0.812231	NA	NA	NA
G9606_23269	10949	HNRNPA0	-0.0319891	0.981321	0.640177	-0.0819411	0.35701	0.145776
G9606_21776	84792	FAM220A	-0.261125	0.194564	0.00712219	0.0945799	0.440508	0.202139
G9606_25548	7681	MKRN3	-0.152937	0.959365	0.452458	0.0457554	0.928181	0.797556
G9606_15686	1836	SLC26A2	-0.258245	0.445598	0.0419011	0.0898973	0.647914	0.370273
G9606_19718	27092	CACNG4	-0.00656373	0.999932	0.939312	0.530391	5.73e-10	1.92e-11
G9606_31575	57103	TIGAR	0.0435929	0.981321	0.632796	-0.284877	0.00430861	0.000632386
G9606_24578	23541	SEC14L2	-0.0467488	0.981321	0.677972	0.578055	2.1e-09	7.65e-11
G9606_24711	151	ADRA2B	0.114369	0.984729	0.840917	0.69297	0.291897	0.109702
G9606_276	81624	DIAPH3	-0.200508	0.263551	0.0130699	-0.00409513	0.981853	0.959125
G9606_10161	414325	DEFB103A	1.85607	0.559487	0.07464	-1.02988	0.330259	0.131028
G9606_10738	653720	GOLGA8M	-0.16857	0.981321	0.64224	-0.638841	0.216876	0.0735475
G9606_29240	57700	FAM160B1	-0.0340163	0.981321	0.721703	0.157703	0.305789	0.11742
G9606_12154	80320	SP6	0.373986	0.0729589	0.00116494	0.0132502	0.965814	0.905694
G9606_13200	93517	SDR42E1	-0.0643352	0.981321	0.598003	-0.0191927	0.936492	0.850585
G9606_35788	57665	RDH14	-0.108575	0.779063	0.204929	0.101267	0.424703	0.190282
G9606_28028	79929	MAP6D1	0.250012	0.423955	0.0378015	-0.0319767	0.92321	0.769037
G9606_29477	9290	GPR55	0.00754043	0.999932	0.998244	1.10687	0.92321	0.786191
G9606_3214	9107	MTMR6	-0.101248	0.908974	0.349241	0.138491	0.241079	0.0847244
G9606_4613	92344	GORAB	-0.0261968	0.98853	0.85607	-0.30265	0.131079	0.0386317
G9606_30399	65991	FUNDC2	0.202646	0.586113	0.0868704	-0.123104	0.42662	0.191619
G9606_4471	41	ASIC1	0.133109	0.832998	0.254016	-0.160356	0.404354	0.177434
G9606_2909	257044	CATSPERE	-0.168075	0.986724	0.846608	0.507758	0.821352	0.569222
G9606_22204	440738	MAP1LC3C	0.0088659	0.999932	0.988051	-0.721379	0.501762	0.245248
G9606_8661	64792	IFT22	0.0335792	0.981321	0.759984	0.0746587	0.75396	0.47962
G9606_22014	107987373	LOC107987373	0.448919	0.915037	0.362563	0.719231	0.256611	0.0919912
G9606_31813	100462981	MTRNR2L2	-0.170025	0.397407	0.0331898	0.520729	9.09e-22	9.91e-24
G9606_11416	57110	HRASLS	-0.139942	0.981321	0.602223	-0.410562	0.188268	0.0613098
G9606_11074	374879	ZNF699	-0.035587	0.999612	0.912858	0.161865	0.882219	0.672552
G9606_9464	79763	ISOC2	0.117469	0.774897	0.198838	0.0868806	0.358564	0.146671
G9606_10129	1770	DNAH9	-1.84763	0.981321	0.586295	NA	NA	NA
G9606_7680	84617	TUBB6	0.149628	0.576584	0.0827137	-0.414335	8.07e-14	1.67e-15
[truncated: 16,316 more rows]
