# Supplementary material for: Methylation of BRD4 by PRMT1 regulates BRD4 phosphorylation and promotes ovarian cancer invasion
Source: Cell Death Dis. 2023 Sep 22;14(9):624. doi: 10.1038/s41419-023-06149-5 (PMC10517134; doi:10.1038/s41419-023-06149-5)
Supplement: Supplementary file 7 — Supplementary file 4 [file 41419_2023_6149_MOESM7_ESM.xlsx]

## Sheet: 200 upregulation
gene name
ZBED6CL
INSIG1
ID2
NPR2
SFXN5
CSTF3
FAM102A
ID1
LOC107987423
C8orf33
FAM111B
KLHL42
BCL2L11
KIF20A
PRDX1
BRD8
MED4
MCM2
SLBP
TYMS
AKR1A1
CENPV
CSNK1D
TNFRSF10D
EI24
HSPE1
SLF2
HJURP
RABL3
CERK
SPAG5
PSME2
JRK
RARRES3
SKP2
MCM6
TCF25
PFKFB4
SAA2
METTL9
SLC25A29
GTF3C2
ARFIP2
SLFN13
XDH
MCM5
RNF31
C11orf98
KPNA2
RPS6KA4
ALDH3A2
NXF1
HOXA5
IDI1
CCNB1
PRMT2
TPRG1L
PSMA2
ATOH8
TALDO1
UNG
SQLE
MRS2
TAF11
VRK1
TTC12
MKI67
SH3PXD2A
RFC3
U2AF2
INCENP
C11orf95
PPCS
GCLM
ARL6IP1
GLYR1
NXPE3
POLR2H
TUBB4B
TK1
ZNF169
FRMD8
PCNA
AKR1C2
BRD9
MCM4
TOP2A
NQO1
WDR6
C9orf3
PIMREG
SKP1
HMGN2
SYNM
ZFAND2B
C12orf57
TONSL
PPP1R10
RRM2
TATDN2
BIRC5
POP4
UNC93B1
HMGB3
UBE2F
CAMK2G
MDH1
HSBP1
STARD3NL
BECN1
TCAF1
CCDC32
CDCA5
UBE2N
NELFB
PITHD1
CALML4
EIF4ENIF1
CLCN2
H3F3B
RIC3
UBE2L3
OGFR
PDZD11
MCM7
ERLEC1
TSKU
ST3GAL5
HPS1
GCLC
NDUFA10
VGLL4
CHRNA5
PSMB10
RECK
NCAPD2
MOV10
RPE65
SAR1A
CKS2
IDH1
KIAA0930
RPA3
RTCA
PSMB8
CBR1
FEN1
C1D
CYB561
VCP
RPS6KB2
HBS1L
MAP2
MALSU1
MAD2L1
CENPM
MYBL2
DNTTIP2
VPS18
NAA20
CPSF1
DDX54
TDP2
STUB1
U2SURP
MINOS1
RCN2
EMD
VAMP3
SNRNP25
TAF9B
GTSE1
EPN3
AMH
GSTP1
TAF12
SLC16A3
BIN1
RHOV
FZD5
SRXN1
LEMD3
CENPJ
WDR76
PSME1
EPHB3
RBM17
UBL4A
SLC9A3R1
GALM
GSDMD
RACGAP1
SHLD2
FAM111A
ACTR1A
TMED10
PPP2R1B
PHPT1
MYCBP
KIAA0408

## Sheet: 283 downregulation
gene name
HOXB9
FST
LURAP1L
INHBE
ARL4C
PSAT1
TPBG
SNAPC1
C3
KRT23
BBS10
CD22
BRD4
TRNT1
CDC42EP1
LOXL2
SH3RF3
RNF44
CREB5
ICAM1
OGFRL1
BCL2L2
CBLC
SERPINB2
EIF4EBP1
UPP1
CLDN11
NT5E
RAD50
HDAC9
CDC42EP3
KCNJ12
SLC7A1
ADAMTS6
SLC1A3
SLC7A5
CCNG1
KIAA1217
C12orf66
RIPOR1
RUSC2
SH3RF2
SAMD4A
STC2
VXN
MRM1
PSG8
COL4A2
CDC42EP2
CCDC80
SEMA3A
SPECC1L
PPARD
ELL2
GLIPR1
MBNL2
SOCS3
CLK1
ARHGEF2
ZSWIM4
AHNAK2
SERPINE1
F3
TGFB2
GLIS3
TNFRSF9
CD177
BTG1
TSTD2
SYN3
COL6A1
SEMA7A
MAFK
PDGFB
NEDD4L
BCL2L1
PLD1
MICALL1
TRIB3
TANC2
DLG4
SMIM4
PSG5
ALDH1L2
TUBE1
SOWAHC
RIPK2
SHANK2
LAMB1
ARHGEF37
JAG1
TNFSF18
COL8A1
CCNB1IP1
G0S2
CLDN1
NFE2L1
UNC5A
LAMC1
DAPP1
SUSD2
AJUBA
GDF15
IL20RB
PSG4
SERPINB9
ABCA12
RGP1
MINDY2
GPRC5A
PXDC1
TNFRSF11B
SEMA3C
ZNF827
WFDC2
CHCHD10
IGF2BP2
LMO4
RAP1GAP2
CDCP1
PTK6
CDC42EP5
CD55
ETV5
DNAH11
KLHDC7B
MOAP1
AREG
SGMS1
RBMS2
AKAP12
DIO2
UGCG
CEP120
CXCL5
PSG1
TCN1
HRH1
TARS
CRYBG2
CDV3
SRF
PIP5K1A
CLIP2
FUT3
PRSS12
PIGO
ZNF146
LIPH
FAM131A
SH3PXD2B
TP63
PLXNA2
IL7R
FXYD5
SINHCAF
KYNU
OPN3
TENM2
PTGS2
ARHGAP18
EFR3A
EIF1
GDA
P3H2
ARRDC4
SLC20A2
ARNTL
NFX1
THBD
DLG1
KCNG1
MCC
MPLKIP
MB21D2
GABPB1
BMP5
PSG9
LAMC2
ERCC2
ATP2C2
FNDC3B
CDKN1A
CBX4
TRIM65
AKAP2
SERPINA3
G6PC3
GPX8
CRIM1
POU2F2
ITGBL1
COBL
NUAK1
LACTB2
ZYX
TNC
ARL14
LRRC49
SH2D3A
PDCD1LG2
ANKRD27
C15orf61
LAMB3
SLC38A2
IL12A
FEZ2
TIAM2
ADAMTS9
ATP5IF1
PCNX4
CHIC2
LONRF3
ECE1
FAM84B
LACC1
TP53INP2
PLAU
APBB2
RAB32
ALOXE3
TGFBR2
RNF19A
INHBA
NR1D1
TWNK
INSYN2B
CXCL8
ERCC1
MITF
AKT3
MAFF
POSTN
EDEM1
SH2D5
MYO1B
CXCL16
BCAR3
PPP1R13L
SNX24
TNFRSF10B
BACH2
ADGRG6
PTX3
KIAA0040
CDK6
PRRG4
IRF6
MACC1
FN1
ANKRD1
HBEGF
FGD6
GBX2
MGLL
HYAL3
ALDH4A1
DUSP14
BCAT1
COL4A5
FGF2
TES
NFYC
CD109
ZFHX3
PTK7
LARS
RBM24
OBSCN
IL1A
PCLO
COL12A1
SESN2
ADGRG1
TRAM2
THADA
IL1B
NLRP1
HCN4
PSG2
KRTAP2-3
SPX
DLL4

## Sheet: KEGG for up
source	term_name	term_id	highlighted	adjusted_p_value	negative_log10_of_adjusted_p_value	term_size	query_size	intersection_size	effective_domain_size	intersections
KEGG	DNA replication	KEGG:03030	FALSE	9.87e-08	7.00556	36	105	9	8161	MCM2,MCM6,MCM5,RFC3,PCNA,MCM4,MCM7,RPA3,FEN1
KEGG	Cell cycle	KEGG:04110	FALSE	7.21464e-05	4.14179	157	105	12	8161	MCM2,SKP2,MCM6,MCM5,CCNB1,PCNA,MCM4,SKP1,CDCA5,MCM7,MAD2L1,PPP2R1B
KEGG	Glutathione metabolism	KEGG:00480	FALSE	0.0496775	1.30384	56	105	5	8161	GCLM,RRM2,GCLC,IDH1,GSTP1
KEGG	TGF-beta signaling pathway	KEGG:04350	FALSE	0.077243	1.11214	97	105	6	8161	ID2,ID1,SKP1,RPS6KB2,AMH,PPP2R1B
KEGG	Proteasome	KEGG:03050	FALSE	0.103848	0.9836	46	105	4	8161	PSME2,PSMB10,PSMB8,PSME1
KEGG	Mismatch repair	KEGG:03430	FALSE	0.103848	0.9836	23	105	3	8161	RFC3,PCNA,RPA3
KEGG	Hippo signaling pathway	KEGG:04390	FALSE	0.117651	0.929403	157	105	7	8161	ID2,ID1,CSNK1D,BIRC5,AMH,FZD5,PPP2R1B
KEGG	Base excision repair	KEGG:03410	FALSE	0.157046	0.803973	33	105	3	8161	UNG,PCNA,FEN1
KEGG	Ubiquitin mediated proteolysis	KEGG:04120	FALSE	0.157046	0.803973	140	105	6	8161	SKP2,SKP1,UBE2F,UBE2N,UBE2L3,STUB1
KEGG	mRNA surveillance pathway	KEGG:03015	FALSE	0.157046	0.803973	97	105	5	8161	CSTF3,NXF1,HBS1L,CPSF1,PPP2R1B
KEGG	Apoptosis - multiple species	KEGG:04215	FALSE	0.157046	0.803973	32	105	3	8161	BCL2L11,BIRC5,BECN1
KEGG	Oocyte meiosis	KEGG:04114	FALSE	0.157046	0.803973	129	105	6	8161	CCNB1,SKP1,CAMK2G,CALML4,MAD2L1,PPP2R1B
KEGG	Biosynthesis of cofactors	KEGG:01240	FALSE	0.20921	0.679417	153	105	6	8161	AKR1A1,ALDH3A2,PPCS,GCLM,NQO1,GCLC
KEGG	p53 signaling pathway	KEGG:04115	FALSE	0.20921	0.679417	73	105	4	8161	EI24,CCNB1,RRM2,GTSE1
KEGG	Drug metabolism - other enzymes	KEGG:00983	FALSE	0.238411	0.622673	79	105	4	8161	XDH,TK1,RRM2,GSTP1
KEGG	Basal transcription factors	KEGG:03022	FALSE	0.238411	0.622673	43	105	3	8161	TAF11,TAF9B,TAF12
KEGG	Nucleotide excision repair	KEGG:03420	FALSE	0.239546	0.620612	45	105	3	8161	RFC3,PCNA,RPA3
KEGG	Pyruvate metabolism	KEGG:00620	FALSE	0.253813	0.595486	47	105	3	8161	AKR1A1,ALDH3A2,MDH1
KEGG	Nucleotide metabolism	KEGG:01232	FALSE	0.254829	0.593752	85	105	4	8161	TYMS,XDH,TK1,RRM2
KEGG	Cysteine and methionine metabolism	KEGG:00270	FALSE	0.254829	0.593752	49	105	3	8161	GCLM,MDH1,GCLC
KEGG	Pantothenate and CoA biosynthesis	KEGG:00770	FALSE	0.286696	0.542578	21	105	2	8161	ALDH3A2,PPCS
KEGG	Pyrimidine metabolism	KEGG:00240	FALSE	0.341776	0.466259	58	105	3	8161	TYMS,TK1,RRM2
KEGG	Legionellosis	KEGG:05134	FALSE	0.341776	0.466259	57	105	3	8161	SAR1A,VCP,HBS1L
KEGG	Chemical carcinogenesis - DNA adducts	KEGG:05204	FALSE	0.428816	0.367729	67	105	3	8161	AKR1C2,CBR1,GSTP1
KEGG	Ascorbate and aldarate metabolism	KEGG:00053	FALSE	0.428816	0.367729	30	105	2	8161	AKR1A1,ALDH3A2
KEGG	Glycolysis / Gluconeogenesis	KEGG:00010	FALSE	0.428816	0.367729	67	105	3	8161	AKR1A1,ALDH3A2,GALM
KEGG	Citrate cycle (TCA cycle)	KEGG:00020	FALSE	0.428816	0.367729	30	105	2	8161	MDH1,IDH1
KEGG	Platinum drug resistance	KEGG:01524	FALSE	0.461368	0.335952	72	105	3	8161	TOP2A,BIRC5,GSTP1
KEGG	Protein processing in endoplasmic reticulum	KEGG:04141	FALSE	0.461368	0.335952	168	105	5	8161	SKP1,ERLEC1,SAR1A,VCP,STUB1
KEGG	Circadian rhythm	KEGG:04710	FALSE	0.48166	0.31726	34	105	2	8161	CSNK1D,SKP1
KEGG	Pathways in cancer	KEGG:05200	FALSE	0.493637	0.306592	529	105	11	8161	BCL2L11,SKP2,NQO1,SKP1,BIRC5,CAMK2G,CALML4,CKS2,RPS6KB2,GSTP1,FZD5
KEGG	Caffeine metabolism	KEGG:00232	FALSE	0.493637	0.306592	6	105	1	8161	XDH
KEGG	Peroxisome	KEGG:04146	FALSE	0.534833	0.271781	81	105	3	8161	PRDX1,XDH,IDH1
KEGG	Colorectal cancer	KEGG:05210	FALSE	0.57834	0.237817	86	105	3	8161	BCL2L11,BIRC5,RPS6KB2
KEGG	Ferroptosis	KEGG:04216	FALSE	0.57834	0.237817	41	105	2	8161	GCLM,GCLC
KEGG	Gap junction	KEGG:04540	FALSE	0.75302	0.123194	88	105	2	8161	CSNK1D,TUBB4B
KEGG	Tight junction	KEGG:04530	FALSE	0.75302	0.123194	169	105	3	8161	PCNA,SLC9A3R1,PPP2R1B
KEGG	Autophagy - other	KEGG:04136	FALSE	0.75302	0.123194	32	105	1	8161	BECN1
KEGG	Adrenergic signaling in cardiomyocytes	KEGG:04261	FALSE	0.75302	0.123194	154	105	3	8161	CAMK2G,CALML4,PPP2R1B
KEGG	SNARE interactions in vesicular transport	KEGG:04130	FALSE	0.75302	0.123194	33	105	1	8161	VAMP3
KEGG	Cellular senescence	KEGG:04218	FALSE	0.75302	0.123194	156	105	3	8161	CCNB1,CALML4,MYBL2
KEGG	AMPK signaling pathway	KEGG:04152	FALSE	0.75302	0.123194	121	105	3	8161	PFKFB4,RPS6KB2,PPP2R1B
KEGG	mTOR signaling pathway	KEGG:04150	FALSE	0.75302	0.123194	155	105	3	8161	SKP2,RPS6KB2,FZD5
KEGG	Apelin signaling pathway	KEGG:04371	FALSE	0.75302	0.123194	138	105	3	8161	BECN1,CALML4,RPS6KB2
KEGG	Signaling pathways regulating pluripotency of stem cells	KEGG:04550	FALSE	0.75302	0.123194	143	105	3	8161	ID2,ID1,FZD5
KEGG	Wnt signaling pathway	KEGG:04310	FALSE	0.75302	0.123194	170	105	3	8161	SKP1,CAMK2G,FZD5
KEGG	Cytosolic DNA-sensing pathway	KEGG:04623	FALSE	0.75302	0.123194	74	105	2	8161	POLR2H,GSDMD
KEGG	Central carbon metabolism in cancer	KEGG:05230	FALSE	0.75302	0.123194	70	105	2	8161	IDH1,SLC16A3
KEGG	Hepatocellular carcinoma	KEGG:05225	FALSE	0.75302	0.123194	166	105	4	8161	NQO1,RPS6KB2,GSTP1,FZD5
KEGG	Small cell lung cancer	KEGG:05222	FALSE	0.75302	0.123194	92	105	2	8161	SKP2,CKS2
KEGG	Glioma	KEGG:05214	FALSE	0.75302	0.123194	75	105	2	8161	CAMK2G,CALML4
KEGG	Chemical carcinogenesis - reactive oxygen species	KEGG:05208	FALSE	0.75302	0.123194	222	105	5	8161	AKR1A1,AKR1C2,NQO1,NDUFA10,CBR1
KEGG	Human immunodeficiency virus 1 infection	KEGG:05170	FALSE	0.75302	0.123194	210	105	4	8161	CCNB1,SKP1,CALML4,RPS6KB2
KEGG	Salmonella infection	KEGG:05132	FALSE	0.75302	0.123194	249	105	5	8161	TUBB4B,SKP1,VPS18,GSDMD,ACTR1A
KEGG	Shigellosis	KEGG:05131	FALSE	0.75302	0.123194	246	105	5	8161	RNF31,SKP1,BECN1,UBE2N,RPS6KB2
KEGG	Amphetamine addiction	KEGG:05031	FALSE	0.75302	0.123194	69	105	2	8161	CAMK2G,CALML4
KEGG	Pathways of neurodegeneration - multiple diseases	KEGG:05022	FALSE	0.75302	0.123194	474	105	9	8161	TUBB4B,CAMK2G,BECN1,CALML4,UBE2L3,NDUFA10,VCP,FZD5,ACTR1A
KEGG	Huntington disease	KEGG:05016	FALSE	0.75302	0.123194	306	105	5	8161	POLR2H,TUBB4B,BECN1,NDUFA10,ACTR1A
KEGG	Amyotrophic lateral sclerosis	KEGG:05014	FALSE	0.75302	0.123194	362	105	6	8161	NXF1,TUBB4B,BECN1,NDUFA10,VCP,ACTR1A
KEGG	Parkinson disease	KEGG:05012	FALSE	0.75302	0.123194	266	105	5	8161	TUBB4B,CAMK2G,CALML4,UBE2L3,NDUFA10
KEGG	Gastric acid secretion	KEGG:04971	FALSE	0.75302	0.123194	76	105	2	8161	CAMK2G,CALML4
KEGG	Proximal tubule bicarbonate reclamation	KEGG:04964	FALSE	0.75302	0.123194	23	105	1	8161	MDH1
KEGG	Aldosterone synthesis and secretion	KEGG:04925	FALSE	0.75302	0.123194	98	105	2	8161	CAMK2G,CALML4
KEGG	Oxytocin signaling pathway	KEGG:04921	FALSE	0.75302	0.123194	154	105	3	8161	NPR2,CAMK2G,CALML4
KEGG	Melanogenesis	KEGG:04916	FALSE	0.75302	0.123194	101	105	3	8161	CAMK2G,CALML4,FZD5
KEGG	Progesterone-mediated oocyte maturation	KEGG:04914	FALSE	0.75302	0.123194	100	105	2	8161	CCNB1,MAD2L1
KEGG	GnRH signaling pathway	KEGG:04912	FALSE	0.75302	0.123194	93	105	2	8161	CAMK2G,CALML4
KEGG	Inflammatory mediator regulation of TRP channels	KEGG:04750	FALSE	0.75302	0.123194	98	105	2	8161	CAMK2G,CALML4
KEGG	Phototransduction	KEGG:04744	FALSE	0.75302	0.123194	29	105	1	8161	CALML4
KEGG	Long-term potentiation	KEGG:04720	FALSE	0.75302	0.123194	67	105	2	8161	CAMK2G,CALML4
KEGG	Circadian entrainment	KEGG:04713	FALSE	0.75302	0.123194	97	105	2	8161	CAMK2G,CALML4
KEGG	Fc gamma R-mediated phagocytosis	KEGG:04666	FALSE	0.75302	0.123194	96	105	2	8161	RPS6KB2,BIN1
KEGG	Antigen processing and presentation	KEGG:04612	FALSE	0.75302	0.123194	69	105	2	8161	PSME2,PSME1
KEGG	Dopaminergic synapse	KEGG:04728	FALSE	0.75302	0.123194	132	105	3	8161	CAMK2G,CALML4,PPP2R1B
KEGG	Fluid shear stress and atherosclerosis	KEGG:05418	FALSE	0.75302	0.123194	138	105	3	8161	NQO1,CALML4,GSTP1
KEGG	2-Oxocarboxylic acid metabolism	KEGG:01210	FALSE	0.75302	0.123194	19	105	1	8161	IDH1
KEGG	Glyoxylate and dicarboxylate metabolism	KEGG:00630	FALSE	0.75302	0.123194	30	105	1	8161	MDH1
KEGG	Spliceosome	KEGG:03040	FALSE	0.75302	0.123194	150	105	3	8161	U2AF2,U2SURP,RBM17
KEGG	RNA polymerase	KEGG:03020	FALSE	0.75302	0.123194	34	105	1	8161	POLR2H
KEGG	FoxO signaling pathway	KEGG:04068	FALSE	0.75302	0.123194	131	105	3	8161	BCL2L11,SKP2,CCNB1
KEGG	Non-homologous end-joining	KEGG:03450	FALSE	0.75302	0.123194	13	105	1	8161	FEN1
KEGG	Glycosphingolipid biosynthesis - ganglio series	KEGG:00604	FALSE	0.75302	0.123194	14	105	1	8161	ST3GAL5
KEGG	Fructose and mannose metabolism	KEGG:00051	FALSE	0.75302	0.123194	33	105	1	8161	PFKFB4
KEGG	Antifolate resistance	KEGG:01523	FALSE	0.75302	0.123194	30	105	1	8161	TYMS
KEGG	Terpenoid backbone biosynthesis	KEGG:00900	FALSE	0.75302	0.123194	22	105	1	8161	IDI1
KEGG	Pentose and glucuronate interconversions	KEGG:00040	FALSE	0.75302	0.123194	35	105	1	8161	AKR1A1
KEGG	ErbB signaling pathway	KEGG:04012	FALSE	0.75302	0.123194	84	105	2	8161	CAMK2G,RPS6KB2
KEGG	One carbon pool by folate	KEGG:00670	FALSE	0.75302	0.123194	20	105	1	8161	TYMS
KEGG	Galactose metabolism	KEGG:00052	FALSE	0.75302	0.123194	31	105	1	8161	GALM
KEGG	Pentose phosphate pathway	KEGG:00030	FALSE	0.75302	0.123194	30	105	1	8161	TALDO1
KEGG	EGFR tyrosine kinase inhibitor resistance	KEGG:01521	FALSE	0.75302	0.123194	79	105	2	8161	BCL2L11,RPS6KB2
KEGG	Glycerolipid metabolism	KEGG:00561	FALSE	0.75302	0.123194	62	105	2	8161	AKR1A1,ALDH3A2
KEGG	beta-Alanine metabolism	KEGG:00410	FALSE	0.75302	0.123194	31	105	1	8161	ALDH3A2
KEGG	Biosynthesis of amino acids	KEGG:01230	FALSE	0.75302	0.123194	74	105	2	8161	TALDO1,IDH1
KEGG	Histidine metabolism	KEGG:00340	FALSE	0.75302	0.123194	22	105	1	8161	ALDH3A2
KEGG	Steroid biosynthesis	KEGG:00100	FALSE	0.75302	0.123194	20	105	1	8161	SQLE
KEGG	Purine metabolism	KEGG:00230	FALSE	0.75302	0.123194	126	105	3	8161	NPR2,XDH,RRM2
KEGG	Carbon metabolism	KEGG:01200	FALSE	0.75302	0.123194	115	105	3	8161	TALDO1,MDH1,IDH1
KEGG	Ubiquinone and other terpenoid-quinone biosynthesis	KEGG:00130	FALSE	0.75302	0.123194	11	105	1	8161	NQO1
KEGG	Metabolic pathways	KEGG:01100	FALSE	0.75302	0.123194	1532	105	23	8161	NPR2,TYMS,AKR1A1,CERK,XDH,ALDH3A2,IDI1,TALDO1,SQLE,PPCS,GCLM,TK1,NQO1,RRM2,MDH1,ST3GAL5,GCLC,NDUFA10,RPE65,IDH1,CBR1,GSTP1,GALM
KEGG	Metabolism of xenobiotics by cytochrome P450	KEGG:00980	FALSE	0.75302	0.123194	74	105	2	8161	CBR1,GSTP1
KEGG	Folate biosynthesis	KEGG:00790	FALSE	0.75302	0.123194	26	105	1	8161	CBR1
KEGG	Primary immunodeficiency	KEGG:05340	FALSE	0.758979	0.11977	37	105	1	8161	UNG
KEGG	Nucleocytoplasmic transport	KEGG:03013	FALSE	0.783395	0.106019	108	105	2	8161	KPNA2,NXF1
KEGG	Homologous recombination	KEGG:03440	FALSE	0.783395	0.106019	41	105	1	8161	RPA3
KEGG	HIF-1 signaling pathway	KEGG:04066	FALSE	0.783395	0.106019	109	105	2	8161	CAMK2G,RPS6KB2
KEGG	Tryptophan metabolism	KEGG:00380	FALSE	0.783395	0.106019	41	105	1	8161	ALDH3A2
KEGG	Glucagon signaling pathway	KEGG:04922	FALSE	0.783395	0.106019	107	105	2	8161	CAMK2G,CALML4
KEGG	Fatty acid degradation	KEGG:00071	FALSE	0.80459	0.0944252	43	105	1	8161	ALDH3A2
KEGG	Neurotrophin signaling pathway	KEGG:04722	FALSE	0.839745	0.0758528	118	105	2	8161	CAMK2G,CALML4
KEGG	Pathogenic Escherichia coli infection	KEGG:05130	FALSE	0.842142	0.0746146	196	105	3	8161	TUBB4B,SLC9A3R1,TMED10
KEGG	Valine, leucine and isoleucine degradation	KEGG:00280	FALSE	0.842142	0.0746146	48	105	1	8161	ALDH3A2
KEGG	Arginine and proline metabolism	KEGG:00330	FALSE	0.842142	0.0746146	48	105	1	8161	ALDH3A2
KEGG	Retinol metabolism	KEGG:00830	FALSE	0.850395	0.0703794	68	105	1	8161	RPE65
KEGG	Lysine degradation	KEGG:00310	FALSE	0.850395	0.0703794	63	105	1	8161	ALDH3A2
KEGG	Alzheimer disease	KEGG:05010	FALSE	0.850395	0.0703794	382	105	5	8161	TUBB4B,BECN1,CALML4,NDUFA10,FZD5
KEGG	Arachidonic acid metabolism	KEGG:00590	FALSE	0.850395	0.0703794	61	105	1	8161	CBR1
KEGG	Sphingolipid metabolism	KEGG:00600	FALSE	0.850395	0.0703794	53	105	1	8161	CERK
KEGG	Cushing syndrome	KEGG:04934	FALSE	0.850395	0.0703794	153	105	2	8161	CAMK2G,FZD5
KEGG	Insulin signaling pathway	KEGG:04910	FALSE	0.850395	0.0703794	137	105	2	8161	CALML4,RPS6KB2
KEGG	Non-alcoholic fatty liver disease	KEGG:04932	FALSE	0.850395	0.0703794	154	105	2	8161	BCL2L11,NDUFA10
KEGG	Steroid hormone biosynthesis	KEGG:00140	FALSE	0.850395	0.0703794	62	105	1	8161	AKR1C2
KEGG	Long-term depression	KEGG:04730	FALSE	0.850395	0.0703794	59	105	1	8161	PPP2R1B
KEGG	Mineral absorption	KEGG:04978	FALSE	0.850395	0.0703794	60	105	1	8161	CLCN2
KEGG	Drug metabolism - cytochrome P450	KEGG:00982	FALSE	0.850395	0.0703794	68	105	1	8161	GSTP1
KEGG	Renin secretion	KEGG:04924	FALSE	0.850395	0.0703794	69	105	1	8161	CALML4
KEGG	Chemical carcinogenesis - receptor activation	KEGG:05207	FALSE	0.850395	0.0703794	211	105	3	8161	KPNA2,BIRC5,RPS6KB2
KEGG	cAMP signaling pathway	KEGG:04024	FALSE	0.850395	0.0703794	223	105	3	8161	CAMK2G,CALML4,AMH
KEGG	Autophagy - animal	KEGG:04140	FALSE	0.850395	0.0703794	141	105	2	8161	BECN1,RPS6KB2
KEGG	Phagosome	KEGG:04145	FALSE	0.850395	0.0703794	147	105	2	8161	TUBB4B,VAMP3
KEGG	Gastric cancer	KEGG:05226	FALSE	0.850395	0.0703794	148	105	2	8161	RPS6KB2,FZD5
KEGG	Breast cancer	KEGG:05224	FALSE	0.850395	0.0703794	147	105	2	8161	RPS6KB2,FZD5
KEGG	Proteoglycans in cancer	KEGG:05205	FALSE	0.850395	0.0703794	205	105	3	8161	CAMK2G,RPS6KB2,FZD5
KEGG	Longevity regulating pathway - multiple species	KEGG:04213	FALSE	0.850395	0.0703794	62	105	1	8161	RPS6KB2
KEGG	Fanconi anemia pathway	KEGG:03460	FALSE	0.850395	0.0703794	53	105	1	8161	RPA3
KEGG	Viral life cycle - HIV-1	KEGG:03250	FALSE	0.850395	0.0703794	62	105	1	8161	NELFB
KEGG	Vascular smooth muscle contraction	KEGG:04270	FALSE	0.850395	0.0703794	134	105	2	8161	NPR2,CALML4
KEGG	Apoptosis	KEGG:04210	FALSE	0.850395	0.0703794	135	105	2	8161	BCL2L11,BIRC5
KEGG	Acute myeloid leukemia	KEGG:05221	FALSE	0.850395	0.0703794	67	105	1	8161	RPS6KB2
KEGG	Thermogenesis	KEGG:04714	FALSE	0.850395	0.0703794	232	105	3	8161	SLC25A29,NDUFA10,RPS6KB2
KEGG	Hedgehog signaling pathway	KEGG:04340	FALSE	0.850395	0.0703794	56	105	1	8161	CSNK1D
KEGG	Basal cell carcinoma	KEGG:05217	FALSE	0.850395	0.0703794	63	105	1	8161	FZD5
KEGG	Ribosome biogenesis in eukaryotes	KEGG:03008	FALSE	0.850395	0.0703794	139	105	2	8161	NXF1,POP4
KEGG	Arrhythmogenic right ventricular cardiomyopathy	KEGG:05412	FALSE	0.860553	0.0652222	77	105	1	8161	EMD
KEGG	cGMP-PKG signaling pathway	KEGG:04022	FALSE	0.860553	0.0652222	166	105	2	8161	NPR2,CALML4
KEGG	Mitophagy - animal	KEGG:04137	FALSE	0.860553	0.0652222	72	105	1	8161	BECN1
KEGG	Pancreatic cancer	KEGG:05212	FALSE	0.860553	0.0652222	76	105	1	8161	RPS6KB2
KEGG	Pertussis	KEGG:05133	FALSE	0.860553	0.0652222	76	105	1	8161	CALML4
KEGG	RNA degradation	KEGG:03018	FALSE	0.860553	0.0652222	79	105	1	8161	C1D
KEGG	Hepatitis B	KEGG:05161	FALSE	0.860553	0.0652222	161	105	2	8161	PCNA,BIRC5
KEGG	Influenza A	KEGG:05164	FALSE	0.860553	0.0652222	168	105	2	8161	KPNA2,NXF1
KEGG	Human papillomavirus infection	KEGG:05165	FALSE	0.860553	0.0652222	331	105	4	8161	RPS6KB2,FZD5,SLC9A3R1,PPP2R1B
KEGG	Necroptosis	KEGG:04217	FALSE	0.860553	0.0652222	159	105	2	8161	RNF31,CAMK2G
KEGG	Prostate cancer	KEGG:05215	FALSE	0.877309	0.0568474	97	105	1	8161	GSTP1
KEGG	Kaposi sarcoma-associated herpesvirus infection	KEGG:05167	FALSE	0.877309	0.0568474	194	105	2	8161	BECN1,CALML4
KEGG	PD-L1 expression and PD-1 checkpoint pathway in cancer	KEGG:05235	FALSE	0.877309	0.0568474	89	105	1	8161	RPS6KB2
KEGG	Amoebiasis	KEGG:05146	FALSE	0.877309	0.0568474	101	105	1	8161	PRDX1
KEGG	Chagas disease	KEGG:05142	FALSE	0.877309	0.0568474	101	105	1	8161	PPP2R1B
KEGG	Epstein-Barr virus infection	KEGG:05169	FALSE	0.877309	0.0568474	198	105	2	8161	BCL2L11,SKP2
KEGG	Hypertrophic cardiomyopathy	KEGG:05410	FALSE	0.877309	0.0568474	90	105	1	8161	EMD
KEGG	Dilated cardiomyopathy	KEGG:05414	FALSE	0.877309	0.0568474	95	105	1	8161	EMD
KEGG	Tuberculosis	KEGG:05152	FALSE	0.877309	0.0568474	175	105	2	8161	CAMK2G,CALML4
KEGG	Choline metabolism in cancer	KEGG:05231	FALSE	0.877309	0.0568474	98	105	1	8161	RPS6KB2
KEGG	Phosphatidylinositol signaling system	KEGG:04070	FALSE	0.877309	0.0568474	97	105	1	8161	CALML4
KEGG	Insulin secretion	KEGG:04911	FALSE	0.877309	0.0568474	86	105	1	8161	CAMK2G
KEGG	Endocrine resistance	KEGG:01522	FALSE	0.877309	0.0568474	95	105	1	8161	RPS6KB2
KEGG	Salivary secretion	KEGG:04970	FALSE	0.877309	0.0568474	90	105	1	8161	CALML4
KEGG	Longevity regulating pathway	KEGG:04211	FALSE	0.877309	0.0568474	89	105	1	8161	RPS6KB2
KEGG	NOD-like receptor signaling pathway	KEGG:04621	FALSE	0.877309	0.0568474	182	105	2	8161	RNF31,GSDMD
KEGG	Axon guidance	KEGG:04360	FALSE	0.877309	0.0568474	181	105	2	8161	CAMK2G,EPHB3
KEGG	Viral protein interaction with cytokine and cytokine receptor	KEGG:04061	FALSE	0.877309	0.0568474	98	105	1	8161	TNFRSF10D
KEGG	C-type lectin receptor signaling pathway	KEGG:04625	FALSE	0.877944	0.056533	104	105	1	8161	CALML4
KEGG	MicroRNAs in cancer	KEGG:05206	FALSE	0.877944	0.056533	310	105	3	8161	BCL2L11,CDCA5,RECK
KEGG	Cholinergic synapse	KEGG:04725	FALSE	0.877944	0.056533	113	105	1	8161	CAMK2G
KEGG	Rap1 signaling pathway	KEGG:04015	FALSE	0.877944	0.056533	210	105	2	8161	ID1,CALML4
KEGG	TNF signaling pathway	KEGG:04668	FALSE	0.877944	0.056533	113	105	1	8161	RPS6KA4
KEGG	Parathyroid hormone synthesis, secretion and action	KEGG:04928	FALSE	0.877944	0.056533	105	105	1	8161	SLC9A3R1
KEGG	Insulin resistance	KEGG:04931	FALSE	0.877944	0.056533	108	105	1	8161	RPS6KB2
KEGG	Diabetic cardiomyopathy	KEGG:05415	FALSE	0.877944	0.056533	203	105	2	8161	CAMK2G,NDUFA10
KEGG	Lipid and atherosclerosis	KEGG:05417	FALSE	0.877944	0.056533	214	105	2	8161	CAMK2G,CALML4
KEGG	Thyroid hormone signaling pathway	KEGG:04919	FALSE	0.88916	0.0510202	121	105	1	8161	MED4
KEGG	Sphingolipid signaling pathway	KEGG:04071	FALSE	0.88916	0.0510202	121	105	1	8161	PPP2R1B
KEGG	Human cytomegalovirus infection	KEGG:05163	FALSE	0.88916	0.0510202	223	105	2	8161	CALML4,RPS6KB2
KEGG	Oxidative phosphorylation	KEGG:00190	FALSE	0.910145	0.0408893	134	105	1	8161	NDUFA10
KEGG	Calcium signaling pathway	KEGG:04020	FALSE	0.910145	0.0408893	239	105	2	8161	CAMK2G,CALML4
KEGG	Endocytosis	KEGG:04144	FALSE	0.910145	0.0408893	250	105	2	8161	EPN3,BIN1
KEGG	PI3K-Akt signaling pathway	KEGG:04151	FALSE	0.910145	0.0408893	353	105	3	8161	BCL2L11,RPS6KB2,PPP2R1B
KEGG	Alcoholic liver disease	KEGG:04936	FALSE	0.910145	0.0408893	142	105	1	8161	ALDH3A2
KEGG	Spinocerebellar ataxia	KEGG:05017	FALSE	0.910145	0.0408893	142	105	1	8161	BECN1
KEGG	Estrogen signaling pathway	KEGG:04915	FALSE	0.910145	0.0408893	137	105	1	8161	CALML4
KEGG	Retrograde endocannabinoid signaling	KEGG:04723	FALSE	0.918152	0.0370855	148	105	1	8161	NDUFA10
KEGG	Prion disease	KEGG:05020	FALSE	0.925832	0.0334678	272	105	2	8161	TUBB4B,NDUFA10
KEGG	Hepatitis C	KEGG:05160	FALSE	0.925832	0.0334678	157	105	1	8161	PPP2R1B
KEGG	Cytokine-cytokine receptor interaction	KEGG:04060	FALSE	0.946689	0.0237928	293	105	2	8161	TNFRSF10D,AMH
KEGG	Alcoholism	KEGG:05034	FALSE	0.955642	0.0197048	185	105	1	8161	CALML4
KEGG	Neutrophil extracellular trap formation	KEGG:04613	FALSE	0.955642	0.0197048	187	105	1	8161	GSDMD
KEGG	Transcriptional misregulation in cancer	KEGG:05202	FALSE	0.956552	0.0192913	192	105	1	8161	ID2
KEGG	Viral carcinogenesis	KEGG:05203	FALSE	0.960144	0.0176635	200	105	1	8161	SKP2
KEGG	Human T-cell leukemia virus 1 infection	KEGG:05166	FALSE	0.972021	0.0123245	219	105	1	8161	MAD2L1
KEGG	Ras signaling pathway	KEGG:04014	FALSE	0.977636	0.00982276	234	105	1	8161	CALML4
KEGG	MAPK signaling pathway	KEGG:04010	FALSE	0.993845	0.00268137	294	105	1	8161	RPS6KA4
KEGG	Olfactory transduction	KEGG:04740	FALSE	0.993845	0.00268137	427	105	2	8161	CAMK2G,CALML4
KEGG	Herpes simplex virus 1 infection	KEGG:05168	FALSE	0.997032	0.00129111	505	105	2	8161	NXF1,ZNF169
KEGG	Neuroactive ligand-receptor interaction	KEGG:04080	FALSE	0.997032	0.00129111	366	105	1	8161	CHRNA5
KEGG	KEGG root term	KEGG:00000	FALSE	1	0	8161	105	105	8161	ID2,NPR2,CSTF3,ID1,BCL2L11,PRDX1,MED4,MCM2,TYMS,AKR1A1,CSNK1D,TNFRSF10D,EI24,CERK,PSME2,SKP2,MCM6,PFKFB4,SLC25A29,XDH,MCM5,RNF31,KPNA2,RPS6KA4,ALDH3A2,NXF1,IDI1,CCNB1,TALDO1,UNG,SQLE,TAF11,RFC3,U2AF2,PPCS,GCLM,POLR2H,TUBB4B,TK1,ZNF169,PCNA,AKR1C2,MCM4,TOP2A,NQO1,SKP1,RRM2,BIRC5,POP4,UBE2F,CAMK2G,MDH1,BECN1,CDCA5,UBE2N,NELFB,CALML4,CLCN2,UBE2L3,MCM7,ERLEC1,ST3GAL5,GCLC,NDUFA10,CHRNA5,PSMB10,RECK,R…

## Sheet: KEGG for down
source	term_name	term_id	highlighted	adjusted_p_value	negative_log10_of_adjusted_p_value	term_size	query_size	intersection_size	effective_domain_size	intersections
KEGG	AGE-RAGE signaling pathway in diabetic complications	KEGG:04933	FALSE	1.47612e-06	5.83088	100	132	13	8161	ICAM1,COL4A2,SERPINE1,F3,TGFB2,THBD,TGFBR2,CXCL8,AKT3,FN1,COL4A5,IL1A,IL1B
KEGG	Small cell lung cancer	KEGG:05222	FALSE	2.80929e-06	5.5514	92	132	12	8161	COL4A2,BCL2L1,LAMB1,LAMC1,PTGS2,LAMC2,CDKN1A,LAMB3,AKT3,CDK6,FN1,COL4A5
KEGG	Amoebiasis	KEGG:05146	FALSE	5.43869e-06	5.26451	101	132	12	8161	COL4A2,TGFB2,LAMB1,LAMC1,SERPINB9,LAMC2,LAMB3,IL12A,CXCL8,FN1,COL4A5,IL1B
KEGG	Cytokine-cytokine receptor interaction	KEGG:04060	FALSE	4.74229e-05	4.32401	293	132	18	8161	INHBE,TGFB2,TNFRSF9,TNFSF18,GDF15,IL20RB,TNFRSF11B,CXCL5,IL7R,BMP5,IL12A,TGFBR2,INHBA,CXCL8,CXCL16,TNFRSF10B,IL1A,IL1B
KEGG	PI3K-Akt signaling pathway	KEGG:04151	FALSE	4.74229e-05	4.32401	353	132	20	8161	CREB5,EIF4EBP1,COL4A2,COL6A1,PDGFB,BCL2L1,LAMB1,LAMC1,AREG,IL7R,LAMC2,CDKN1A,G6PC3,TNC,LAMB3,AKT3,CDK6,FN1,COL4A5,FGF2
KEGG	Pathways in cancer	KEGG:05200	FALSE	0.00013218	3.87883	529	132	24	8161	COL4A2,PPARD,TGFB2,PDGFB,BCL2L1,PLD1,LAMB1,JAG1,LAMC1,IL7R,PTGS2,LAMC2,CDKN1A,LAMB3,IL12A,TGFBR2,CXCL8,MITF,AKT3,CDK6,FN1,COL4A5,FGF2,DLL4
KEGG	Human papillomavirus infection	KEGG:05165	FALSE	0.000192869	3.71474	331	132	18	8161	CREB5,EIF4EBP1,COL4A2,COL6A1,LAMB1,JAG1,LAMC1,PTGS2,NFX1,DLG1,LAMC2,CDKN1A,TNC,LAMB3,AKT3,CDK6,FN1,COL4A5
KEGG	ECM-receptor interaction	KEGG:04512	FALSE	0.000335685	3.47407	88	132	9	8161	COL4A2,COL6A1,LAMB1,LAMC1,LAMC2,TNC,LAMB3,FN1,COL4A5
KEGG	Focal adhesion	KEGG:04510	FALSE	0.000574598	3.24064	202	132	13	8161	COL4A2,COL6A1,PDGFB,LAMB1,LAMC1,PIP5K1A,LAMC2,ZYX,TNC,LAMB3,AKT3,FN1,COL4A5
KEGG	p53 signaling pathway	KEGG:04115	FALSE	0.00397507	2.40065	73	132	7	8161	CCNG1,SERPINE1,BCL2L1,CDKN1A,TNFRSF10B,CDK6,SESN2
KEGG	Cellular senescence	KEGG:04218	FALSE	0.00400141	2.39779	156	132	10	8161	EIF4EBP1,RAD50,SERPINE1,TGFB2,CDKN1A,TGFBR2,CXCL8,AKT3,CDK6,IL1A
KEGG	Pancreatic cancer	KEGG:05212	FALSE	0.00400141	2.39779	76	132	7	8161	TGFB2,BCL2L1,PLD1,CDKN1A,TGFBR2,AKT3,CDK6
KEGG	Chagas disease	KEGG:05142	FALSE	0.00400141	2.39779	101	132	8	8161	C3,SERPINE1,TGFB2,IL12A,TGFBR2,CXCL8,AKT3,IL1B
KEGG	Toxoplasmosis	KEGG:05145	FALSE	0.00626974	2.20275	109	132	8	8161	TGFB2,BCL2L1,LAMB1,LAMC1,LAMC2,LAMB3,IL12A,AKT3
KEGG	Complement and coagulation cascades	KEGG:04610	FALSE	0.00700125	2.15482	86	132	7	8161	C3,SERPINB2,SERPINE1,F3,CD55,THBD,PLAU
KEGG	TNF signaling pathway	KEGG:04668	FALSE	0.00700125	2.15482	113	132	8	8161	CREB5,ICAM1,SOCS3,JAG1,CXCL5,PTGS2,AKT3,IL1B
KEGG	Osteoclast differentiation	KEGG:04380	FALSE	0.012884	1.88995	125	132	8	8161	SOCS3,TGFB2,TNFRSF11B,TGFBR2,MITF,AKT3,IL1A,IL1B
KEGG	Melanoma	KEGG:05218	FALSE	0.0131592	1.88077	72	132	6	8161	PDGFB,CDKN1A,MITF,AKT3,CDK6,FGF2
KEGG	Leishmaniasis	KEGG:05140	FALSE	0.0131592	1.88077	72	132	6	8161	C3,TGFB2,PTGS2,IL12A,IL1A,IL1B
KEGG	Malaria	KEGG:05144	FALSE	0.0132703	1.87712	49	132	5	8161	ICAM1,TGFB2,IL12A,CXCL8,IL1B
KEGG	Pertussis	KEGG:05133	FALSE	0.0150875	1.82138	76	132	6	8161	C3,CXCL5,IL12A,CXCL8,IL1A,IL1B
KEGG	Chronic myeloid leukemia	KEGG:05220	FALSE	0.0150875	1.82138	76	132	6	8161	TGFB2,BCL2L1,CDKN1A,TGFBR2,AKT3,CDK6
KEGG	Influenza A	KEGG:05164	FALSE	0.016279	1.78837	168	132	9	8161	ICAM1,SOCS3,IL12A,CXCL8,AKT3,TNFRSF10B,CDK6,IL1A,IL1B
KEGG	Legionellosis	KEGG:05134	FALSE	0.0219058	1.65944	57	132	5	8161	C3,CLK1,IL12A,CXCL8,IL1B
KEGG	Rheumatoid arthritis	KEGG:05323	FALSE	0.0281166	1.55104	88	132	6	8161	ICAM1,TGFB2,CXCL5,CXCL8,IL1A,IL1B
KEGG	Hippo signaling pathway	KEGG:04390	FALSE	0.035584	1.44874	157	132	8	8161	SERPINE1,TGFB2,DLG4,AJUBA,AREG,DLG1,BMP5,TGFBR2
KEGG	Kaposi sarcoma-associated herpesvirus infection	KEGG:05167	FALSE	0.0366936	1.43541	194	132	9	8161	C3,ICAM1,PDGFB,PTGS2,CDKN1A,CXCL8,AKT3,CDK6,FGF2
KEGG	Prostate cancer	KEGG:05215	FALSE	0.0392857	1.40577	97	132	6	8161	CREB5,PDGFB,ETV5,CDKN1A,PLAU,AKT3
KEGG	TGF-beta signaling pathway	KEGG:04350	FALSE	0.0392857	1.40577	97	132	6	8161	FST,INHBE,TGFB2,BMP5,TGFBR2,INHBA
KEGG	JAK-STAT signaling pathway	KEGG:04630	FALSE	0.0431257	1.36526	166	132	8	8161	SOCS3,PDGFB,BCL2L1,IL20RB,IL7R,CDKN1A,IL12A,AKT3
KEGG	NF-kappa B signaling pathway	KEGG:04064	FALSE	0.0469128	1.32871	102	132	6	8161	ICAM1,BCL2L1,PTGS2,PLAU,CXCL8,IL1B
KEGG	Protein digestion and absorption	KEGG:04974	FALSE	0.0476321	1.3221	103	132	6	8161	COL4A2,COL6A1,COL8A1,SLC38A2,COL4A5,COL12A1
KEGG	Fluid shear stress and atherosclerosis	KEGG:05418	FALSE	0.0504042	1.29753	138	132	7	8161	ICAM1,ARHGEF2,PDGFB,THBD,AKT3,IL1A,IL1B
KEGG	Tuberculosis	KEGG:05152	FALSE	0.0519278	1.2846	175	132	8	8161	C3,TGFB2,RIPK2,IL12A,AKT3,NFYC,IL1A,IL1B
KEGG	EGFR tyrosine kinase inhibitor resistance	KEGG:01521	FALSE	0.0597695	1.22352	79	132	5	8161	EIF4EBP1,PDGFB,BCL2L1,AKT3,FGF2
KEGG	Human T-cell leukemia virus 1 infection	KEGG:05166	FALSE	0.0597695	1.22352	219	132	9	8161	CREB5,ICAM1,TGFB2,BCL2L1,SRF,DLG1,CDKN1A,TGFBR2,AKT3
KEGG	ErbB signaling pathway	KEGG:04012	FALSE	0.0741621	1.12982	84	132	5	8161	EIF4EBP1,AREG,CDKN1A,AKT3,HBEGF
KEGG	Colorectal cancer	KEGG:05210	FALSE	0.0794124	1.10011	86	132	5	8161	TGFB2,AREG,CDKN1A,TGFBR2,AKT3
KEGG	Inflammatory bowel disease	KEGG:05321	FALSE	0.108986	0.96263	62	132	4	8161	TGFB2,IL12A,IL1A,IL1B
KEGG	Endocrine resistance	KEGG:01522	FALSE	0.109226	0.961675	95	132	5	8161	JAG1,CDKN1A,AKT3,HBEGF,DLL4
KEGG	Hematopoietic cell lineage	KEGG:04640	FALSE	0.109226	0.961675	95	132	5	8161	CD22,CD55,IL7R,IL1A,IL1B
KEGG	FoxO signaling pathway	KEGG:04068	FALSE	0.110224	0.957722	131	132	6	8161	TGFB2,IL7R,CDKN1A,G6PC3,TGFBR2,AKT3
KEGG	African trypanosomiasis	KEGG:05143	FALSE	0.111733	0.95182	36	132	3	8161	ICAM1,IL12A,IL1B
KEGG	Choline metabolism in cancer	KEGG:05231	FALSE	0.114844	0.939893	98	132	5	8161	EIF4EBP1,PDGFB,PLD1,PIP5K1A,AKT3
KEGG	Lipid and atherosclerosis	KEGG:05417	FALSE	0.120216	0.920039	214	132	8	8161	ICAM1,BCL2L1,POU2F2,IL12A,CXCL8,AKT3,TNFRSF10B,IL1B
KEGG	Renal cell carcinoma	KEGG:05211	FALSE	0.125325	0.901963	68	132	4	8161	TGFB2,PDGFB,CDKN1A,AKT3
KEGG	Measles	KEGG:05162	FALSE	0.127616	0.894095	139	132	6	8161	BCL2L1,IL12A,AKT3,CDK6,IL1A,IL1B
KEGG	Type I diabetes mellitus	KEGG:04940	FALSE	0.132214	0.878724	40	132	3	8161	IL12A,IL1A,IL1B
KEGG	MicroRNAs in cancer	KEGG:05206	FALSE	0.133366	0.874956	310	132	10	8161	SLC7A1,CCNG1,TGFB2,PDGFB,TP63,PTGS2,CDKN1A,TNC,PLAU,CDK6
KEGG	Human cytomegalovirus infection	KEGG:05163	FALSE	0.133366	0.874956	223	132	8	8161	CREB5,EIF4EBP1,PTGS2,CDKN1A,CXCL8,AKT3,CDK6,IL1B
KEGG	Platinum drug resistance	KEGG:01524	FALSE	0.133366	0.874956	72	132	4	8161	BCL2L1,CDKN1A,ERCC1,AKT3
KEGG	Bladder cancer	KEGG:05219	FALSE	0.133366	0.874956	41	132	3	8161	CDKN1A,CXCL8,HBEGF
KEGG	Insulin resistance	KEGG:04931	FALSE	0.137919	0.860375	108	132	5	8161	CREB5,SOCS3,TRIB3,G6PC3,AKT3
KEGG	Breast cancer	KEGG:05224	FALSE	0.141003	0.850772	147	132	6	8161	JAG1,CDKN1A,AKT3,CDK6,FGF2,DLL4
KEGG	Glioma	KEGG:05214	FALSE	0.143613	0.842807	75	132	4	8161	PDGFB,CDKN1A,AKT3,CDK6
KEGG	Transcriptional misregulation in cancer	KEGG:05202	FALSE	0.153936	0.812659	192	132	7	8161	BCL2L1,ETV5,CDKN1A,PLAU,TGFBR2,CXCL8,MITF
KEGG	Glutamatergic synapse	KEGG:04724	FALSE	0.1566	0.805207	114	132	5	8161	SLC1A3,PLD1,DLG4,SHANK2,SLC38A2
KEGG	Pathogenic Escherichia coli infection	KEGG:05130	FALSE	0.163337	0.786914	196	132	7	8161	CLDN11,ARHGEF2,CLDN1,CXCL8,MYO1B,TNFRSF10B,IL1B
KEGG	Hepatitis C	KEGG:05160	FALSE	0.169553	0.770696	157	132	6	8161	CLDN11,SOCS3,CLDN1,CDKN1A,AKT3,CDK6
KEGG	Viral carcinogenesis	KEGG:05203	FALSE	0.173008	0.761935	200	132	7	8161	C3,CREB5,HDAC9,SRF,DLG1,CDKN1A,CDK6
KEGG	Cysteine and methionine metabolism	KEGG:00270	FALSE	0.174836	0.757369	49	132	3	8161	PSAT1,LACC1,BCAT1
KEGG	Hepatitis B	KEGG:05161	FALSE	0.178685	0.747911	161	132	6	8161	CREB5,TGFB2,CDKN1A,TGFBR2,CXCL8,AKT3
KEGG	MAPK signaling pathway	KEGG:04010	FALSE	0.179258	0.746521	294	132	9	8161	TGFB2,PDGFB,AREG,SRF,TGFBR2,AKT3,FGF2,IL1A,IL1B
KEGG	Proteoglycans in cancer	KEGG:05205	FALSE	0.179258	0.746521	205	132	7	8161	TGFB2,CDKN1A,PLAU,AKT3,FN1,HBEGF,FGF2
KEGG	Nucleotide metabolism	KEGG:01232	FALSE	0.179258	0.746521	85	132	4	8161	UPP1,NT5E,GDA,LACC1
KEGG	Hepatocellular carcinoma	KEGG:05225	FALSE	0.189697	0.72194	166	132	6	8161	TGFB2,BCL2L1,CDKN1A,TGFBR2,AKT3,CDK6
KEGG	Longevity regulating pathway	KEGG:04211	FALSE	0.199795	0.699416	89	132	4	8161	CREB5,EIF4EBP1,AKT3,SESN2
KEGG	Relaxin signaling pathway	KEGG:04926	FALSE	0.203924	0.690531	129	132	5	8161	CREB5,COL4A2,TGFBR2,AKT3,COL4A5
KEGG	IL-17 signaling pathway	KEGG:04657	FALSE	0.20729	0.683422	91	132	4	8161	CXCL5,PTGS2,CXCL8,IL1B
KEGG	Valine, leucine and isoleucine biosynthesis	KEGG:00290	FALSE	0.216536	0.664469	4	132	1	8161	BCAT1
KEGG	Regulation of lipolysis in adipocytes	KEGG:04923	FALSE	0.226892	0.644181	58	132	3	8161	PTGS2,AKT3,MGLL
KEGG	Yersinia infection	KEGG:05135	FALSE	0.230806	0.636752	136	132	5	8161	PIP5K1A,CXCL8,AKT3,FN1,IL1B
KEGG	Viral protein interaction with cytokine and cytokine receptor	KEGG:04061	FALSE	0.243389	0.613699	98	132	4	8161	IL20RB,CXCL5,CXCL8,TNFRSF10B
KEGG	Alcoholic liver disease	KEGG:04936	FALSE	0.259463	0.585925	142	132	5	8161	C3,IL12A,CXCL8,AKT3,IL1B
KEGG	Signaling pathways regulating pluripotency of stem cells	KEGG:04550	FALSE	0.262006	0.581688	143	132	5	8161	INHBE,INHBA,AKT3,FGF2,ZFHX3
KEGG	Toll-like receptor signaling pathway	KEGG:04620	FALSE	0.262126	0.58149	102	132	4	8161	IL12A,CXCL8,AKT3,IL1B
KEGG	C-type lectin receptor signaling pathway	KEGG:04625	FALSE	0.27331	0.563344	104	132	4	8161	PTGS2,IL12A,AKT3,IL1B
KEGG	Phospholipase D signaling pathway	KEGG:04072	FALSE	0.273644	0.562814	147	132	5	8161	PDGFB,PLD1,PIP5K1A,CXCL8,AKT3
KEGG	Parathyroid hormone synthesis, secretion and action	KEGG:04928	FALSE	0.273644	0.562814	105	132	4	8161	CREB5,PLD1,CDKN1A,HBEGF
KEGG	Gastric cancer	KEGG:05226	FALSE	0.274817	0.560956	148	132	5	8161	TGFB2,CDKN1A,TGFBR2,AKT3,FGF2
KEGG	Acute myeloid leukemia	KEGG:05221	FALSE	0.275308	0.560181	67	132	3	8161	EIF4EBP1,PPARD,AKT3
KEGG	Vitamin B6 metabolism	KEGG:00750	FALSE	0.275308	0.560181	6	132	1	8161	PSAT1
KEGG	Adipocytokine signaling pathway	KEGG:04920	FALSE	0.284224	0.546339	69	132	3	8161	SOCS3,G6PC3,AKT3
KEGG	Circadian rhythm	KEGG:04710	FALSE	0.284224	0.546339	34	132	2	8161	ARNTL,NR1D1
KEGG	HIF-1 signaling pathway	KEGG:04066	FALSE	0.284224	0.546339	109	132	4	8161	EIF4EBP1,SERPINE1,CDKN1A,AKT3
KEGG	Non-alcoholic fatty liver disease	KEGG:04932	FALSE	0.284224	0.546339	154	132	5	8161	SOCS3,CXCL8,AKT3,IL1A,IL1B
KEGG	Shigellosis	KEGG:05131	FALSE	0.284224	0.546339	246	132	7	8161	C3,ARHGEF2,BCL2L1,RIPK2,CXCL8,AKT3,IL1B
KEGG	Cell adhesion molecules	KEGG:04514	FALSE	0.284224	0.546339	153	132	5	8161	CD22,ICAM1,CLDN11,CLDN1,PDCD1LG2
KEGG	Non-small cell lung cancer	KEGG:05223	FALSE	0.298429	0.525158	72	132	3	8161	CDKN1A,AKT3,CDK6
KEGG	Graft-versus-host disease	KEGG:05332	FALSE	0.319964	0.494899	37	132	2	8161	IL1A,IL1B
KEGG	Chemical carcinogenesis - receptor activation	KEGG:05207	FALSE	0.334282	0.475887	211	132	6	8161	CREB5,EIF4EBP1,JAG1,AKT3,FGF2,DLL4
KEGG	AMPK signaling pathway	KEGG:04152	FALSE	0.345153	0.461989	121	132	4	8161	CREB5,EIF4EBP1,G6PC3,AKT3
KEGG	Tight junction	KEGG:04530	FALSE	0.357431	0.446808	169	132	5	8161	CLDN11,ARHGEF2,NEDD4L,CLDN1,DLG1
KEGG	B cell receptor signaling pathway	KEGG:04662	FALSE	0.365343	0.437299	81	132	3	8161	CD22,DAPP1,AKT3
KEGG	Nucleotide excision repair	KEGG:03420	FALSE	0.415491	0.381438	45	132	2	8161	ERCC2,ERCC1
KEGG	Staphylococcus aureus infection	KEGG:05150	FALSE	0.415646	0.381276	87	132	3	8161	C3,KRT23,ICAM1
KEGG	Carbohydrate digestion and absorption	KEGG:04973	FALSE	0.416809	0.380063	46	132	2	8161	G6PC3,AKT3
KEGG	Axon guidance	KEGG:04360	FALSE	0.416809	0.380063	181	132	5	8161	SEMA3A,SEMA7A,UNC5A,SEMA3C,PLXNA2
KEGG	NOD-like receptor signaling pathway	KEGG:04621	FALSE	0.416809	0.380063	182	132	5	8161	BCL2L1,RIPK2,CXCL8,IL1B,NLRP1
KEGG	Th1 and Th2 cell differentiation	KEGG:04658	FALSE	0.418118	0.378701	89	132	3	8161	JAG1,IL12A,DLL4
KEGG	Estrogen signaling pathway	KEGG:04915	FALSE	0.426247	0.370339	137	132	4	8161	KRT23,CREB5,AKT3,HBEGF
KEGG	Insulin signaling pathway	KEGG:04910	FALSE	0.426247	0.370339	137	132	4	8161	EIF4EBP1,SOCS3,G6PC3,AKT3
KEGG	Cocaine addiction	KEGG:05030	FALSE	0.437285	0.359235	49	132	2	8161	CREB5,DLG4
KEGG	Non-homologous end-joining	KEGG:03450	FALSE	0.441121	0.355442	13	132	1	8161	RAD50
KEGG	Fc gamma R-mediated phagocytosis	KEGG:04666	FALSE	0.463672	0.333789	96	132	3	8161	PLD1,PIP5K1A,AKT3
KEGG	Sphingolipid metabolism	KEGG:00600	FALSE	0.478395	0.320213	53	132	2	8161	SGMS1,UGCG
KEGG	Salmonella infection	KEGG:05132	FALSE	0.483289	0.315793	249	132	6	8161	AHNAK2,RIPK2,CXCL8,AKT3,TNFRSF10B,IL1B
KEGG	Viral myocarditis	KEGG:05416	FALSE	0.509326	0.293004	56	132	2	8161	ICAM1,CD55
KEGG	Endometrial cancer	KEGG:05213	FALSE	0.518568	0.285195	58	132	2	8161	CDKN1A,AKT3
KEGG	mTOR signaling pathway	KEGG:04150	FALSE	0.518568	0.285195	155	132	4	8161	EIF4EBP1,SLC7A5,AKT3,SESN2
KEGG	Notch signaling pathway	KEGG:04330	FALSE	0.518568	0.285195	58	132	2	8161	JAG1,DLL4
KEGG	Pyrimidine metabolism	KEGG:00240	FALSE	0.518568	0.285195	58	132	2	8161	UPP1,NT5E
KEGG	VEGF signaling pathway	KEGG:04370	FALSE	0.525031	0.279815	59	132	2	8161	PTGS2,AKT3
KEGG	Glucagon signaling pathway	KEGG:04922	FALSE	0.52588	0.279113	107	132	3	8161	CREB5,G6PC3,AKT3
KEGG	Arachidonic acid metabolism	KEGG:00590	FALSE	0.541015	0.266791	61	132	2	8161	PTGS2,ALOXE3
KEGG	2-Oxocarboxylic acid metabolism	KEGG:01210	FALSE	0.551751	0.258257	19	132	1	8161	BCAT1
KEGG	Cholinergic synapse	KEGG:04725	FALSE	0.565663	0.247442	113	132	3	8161	CREB5,KCNJ12,AKT3
KEGG	One carbon pool by folate	KEGG:00670	FALSE	0.565663	0.247442	20	132	1	8161	ALDH1L2
KEGG	Leukocyte transendothelial migration	KEGG:04670	FALSE	0.565663	0.247442	114	132	3	8161	ICAM1,CLDN11,CLDN1
KEGG	Pantothenate and CoA biosynthesis	KEGG:00770	FALSE	0.580532	0.236174	21	132	1	8161	BCAT1
KEGG	Epithelial cell signaling in Helicobacter pylori infection	KEGG:05120	FALSE	0.596795	0.224175	70	132	2	8161	CXCL8,HBEGF
KEGG	Prolactin signaling pathway	KEGG:04917	FALSE	0.596795	0.224175	70	132	2	8161	SOCS3,AKT3
KEGG	Central carbon metabolism in cancer	KEGG:05230	FALSE	0.596795	0.224175	70	132	2	8161	SLC7A5,AKT3
KEGG	Growth hormone synthesis, secretion and action	KEGG:04935	FALSE	0.596795	0.224175	120	132	3	8161	CREB5,SOCS3,AKT3
KEGG	Regulation of actin cytoskeleton	KEGG:04810	FALSE	0.596795	0.224175	227	132	5	8161	PDGFB,PIP5K1A,AKT3,FN1,FGF2
KEGG	Sphingolipid signaling pathway	KEGG:04071	FALSE	0.596795	0.224175	121	132	3	8161	PLD1,SGMS1,AKT3
KEGG	RIG-I-like receptor signaling pathway	KEGG:04622	FALSE	0.598669	0.222813	71	132	2	8161	IL12A,CXCL8
KEGG	Coronavirus disease - COVID-19	KEGG:05171	FALSE	0.598669	0.222813	231	132	5	8161	C3,IL12A,CXCL8,HBEGF,IL1B
KEGG	Mitophagy - animal	KEGG:04137	FALSE	0.605118	0.21816	72	132	2	8161	BCL2L1,MITF
KEGG	Ras signaling pathway	KEGG:04014	FALSE	0.60588	0.217613	234	132	5	8161	PDGFB,BCL2L1,PLD1,AKT3,FGF2
KEGG	Purine metabolism	KEGG:00230	FALSE	0.611402	0.213673	126	132	3	8161	NT5E,GDA,LACC1
KEGG	Biosynthesis of amino acids	KEGG:01230	FALSE	0.612966	0.212563	74	132	2	8161	PSAT1,BCAT1
KEGG	Thyroid hormone synthesis	KEGG:04918	FALSE	0.619036	0.208284	75	132	2	8161	CREB5,GPX8
KEGG	Glycosylphosphatidylinositol (GPI)-anchor biosynthesis	KEGG:00563	FALSE	0.619682	0.207831	26	132	1	8161	PIGO
KEGG	Glycosphingolipid biosynthesis - lacto and neolacto series	KEGG:00601	FALSE	0.633957	0.19794	27	132	1	8161	FUT3
KEGG	Dopaminergic synapse	KEGG:04728	FALSE	0.635948	0.196578	132	132	3	8161	CREB5,ARNTL,AKT3
KEGG	Chemokine signaling pathway	KEGG:04062	FALSE	0.647167	0.188984	190	132	4	8161	CXCL5,CXCL8,AKT3,CXCL16
KEGG	Apoptosis	KEGG:04210	FALSE	0.649819	0.187208	135	132	3	8161	BCL2L1,AKT3,TNFRSF10B
KEGG	Endocytosis	KEGG:04144	FALSE	0.65112	0.186339	250	132	5	8161	CBLC,NEDD4L,PLD1,PIP5K1A,TGFBR2
KEGG	Hippo signaling pathway - multiple species	KEGG:04392	FALSE	0.65112	0.186339	29	132	1	8161	AJUBA
KEGG	Apelin signaling pathway	KEGG:04371	FALSE	0.654799	0.183892	138	132	3	8161	SERPINE1,JAG1,AKT3
KEGG	Antifolate resistance	KEGG:01523	FALSE	0.654799	0.183892	30	132	1	8161	IL1B
KEGG	Epstein-Barr virus infection	KEGG:05169	FALSE	0.657585	0.182048	198	132	4	8161	ICAM1,CDKN1A,AKT3,CDK6
KEGG	Ubiquitin mediated proteolysis	KEGG:04120	FALSE	0.657585	0.182048	140	132	3	8161	CBLC,SOCS3,NEDD4L
KEGG	Galactose metabolism	KEGG:00052	FALSE	0.657585	0.182048	31	132	1	8161	G6PC3
KEGG	Autophagy - animal	KEGG:04140	FALSE	0.657585	0.182048	141	132	3	8161	BCL2L1,TP53INP2,AKT3
KEGG	Apoptosis - multiple species	KEGG:04215	FALSE	0.660246	0.180294	32	132	1	8161	BCL2L1
KEGG	Insulin secretion	KEGG:04911	FALSE	0.660246	0.180294	86	132	2	8161	CREB5,PCLO
KEGG	Allograft rejection	KEGG:05330	FALSE	0.686577	0.16331	34	132	1	8161	IL12A
KEGG	Starch and sucrose metabolism	KEGG:00500	FALSE	0.688365	0.162181	35	132	1	8161	G6PC3
KEGG	Primary immunodeficiency	KEGG:05340	FALSE	0.688365	0.162181	37	132	1	8161	IL7R
KEGG	Alanine, aspartate and glutamate metabolism	KEGG:00250	FALSE	0.688365	0.162181	37	132	1	8161	ALDH4A1
KEGG	Aldosterone-regulated sodium reabsorption	KEGG:04960	FALSE	0.688365	0.162181	37	132	1	8161	NEDD4L
KEGG	Thyroid cancer	KEGG:05216	FALSE	0.688365	0.162181	37	132	1	8161	CDKN1A
KEGG	Nicotinate and nicotinamide metabolism	KEGG:00760	FALSE	0.688365	0.162181	36	132	1	8161	NT5E
KEGG	Biosynthesis of cofactors	KEGG:01240	FALSE	0.688365	0.162181	153	132	3	8161	PSAT1,KYNU,BCAT1
KEGG	Oxytocin signaling pathway	KEGG:04921	FALSE	0.688365	0.162181	154	132	3	8161	KCNJ12,PTGS2,CDKN1A
KEGG	GnRH signaling pathway	KEGG:04912	FALSE	0.688365	0.162181	93	132	2	8161	PLD1,HBEGF
KEGG	Cushing syndrome	KEGG:04934	FALSE	0.688365	0.162181	153	132	3	8161	CREB5,CDKN1A,CDK6
KEGG	Inflammatory mediator regulation of TRP channels	KEGG:04750	FALSE	0.70062	0.154518	98	132	2	8161	HRH1,IL1B
KEGG	Glycine, serine and threonine metabolism	KEGG:00260	FALSE	0.70062	0.154518	39	132	1	8161	PSAT1
KEGG	Cell cycle	KEGG:04110	FALSE	0.70062	0.154518	157	132	3	8161	TGFB2,CDKN1A,CDK6
KEGG	Necroptosis	KEGG:04217	FALSE	0.702366	0.153436	159	132	3	8161	TNFRSF10B,IL1A,IL1B
KEGG	Tryptophan metabolism	KEGG:00380	FALSE	0.707064	0.150541	41	132	1	8161	KYNU
KEGG	Homologous recombination	KEGG:03440	FALSE	0.707064	0.150541	41	132	1	8161	RAD50
KEGG	cAMP signaling pathway	KEGG:04024	FALSE	0.707064	0.150541	223	132	4	8161	CREB5,PLD1,AKT3,HCN4
KEGG	T cell receptor signaling pathway	KEGG:04660	FALSE	0.717319	0.144288	103	132	2	8161	DLG1,AKT3
KEGG	Basal transcription factors	KEGG:03022	FALSE	0.718245	0.143728	43	132	1	8161	ERCC2
KEGG	cGMP-PKG signaling pathway	KEGG:04022	FALSE	0.718245	0.143728	166	132	3	8161	CREB5,SRF,AKT3
KEGG	Th17 cell differentiation	KEGG:04659	FALSE	0.719136	0.143189	105	132	2	8161	TGFBR2,IL1B
KEGG	Vasopressin-regulated water reabsorption	KEGG:04962	FALSE	0.719943	0.142702	44	132	1	8161	CREB5
KEGG	ABC transporters	KEGG:02010	FALSE	0.726809	0.138579	45	132	1	8161	ABCA12
KEGG	Type II diabetes mellitus	KEGG:04930	FALSE	0.733419	0.134648	46	132	1	8161	SOCS3
KEGG	Arginine and proline metabolism	KEGG:00330	FALSE	0.745895	0.127322	48	132	1	8161	ALDH4A1
KEGG	Valine, leucine and isoleucine degradation	KEGG:00280	FALSE	0.745895	0.127322	48	132	1	8161	BCAT1
KEGG	Huntington disease	KEGG:05016	FALSE	0.757019	0.120893	306	132	5	8161	CREB5,SLC1A3,DLG4,DNAH11,GPX8
KEGG	Ether lipid metabolism	KEGG:00565	FALSE	0.75743	0.120658	50	132	1	8161	PLD1
KEGG	Ovarian steroidogenesis	KEGG:04913	FALSE	0.76286	0.117555	51	132	1	8161	PTGS2
KEGG	Neurotrophin signaling pathway	KEGG:04722	FALSE	0.767784	0.114761	118	132	2	8161	RIPK2,AKT3
KEGG	Herpes simplex virus 1 infection	KEGG:05168	FALSE	0.768807	0.114183	505	132	8	8161	C3,EIF4EBP1,SOCS3,BCL2L1,POU2F2,IL12A,AKT3,IL1B
KEGG	Fanconi anemia pathway	KEGG:03460	FALSE	0.768807	0.114183	53	132	1	8161	ERCC1
KEGG	Thyroid hormone signaling pathway	KEGG:04919	FALSE	0.76955	0.113763	121	132	2	8161	DIO2,AKT3
KEGG	Neutrophil extracellular trap formation	KEGG:04613	FALSE	0.76955	0.113763	187	132	3	8161	C3,HDAC9,AKT3
KEGG	Natural killer cell mediated cytotoxicity	KEGG:04650	FALSE	0.77838	0.108809	124	132	2	8161	ICAM1,TNFRSF10B
KEGG	Glutathione metabolism	KEGG:00480	FALSE	0.77838	0.108809	56	132	1	8161	GPX8
KEGG	GnRH secretion	KEGG:04929	FALSE	0.807371	0.0929268	64	132	1	8161	AKT3
KEGG	Cortisol synthesis and secretion	KEGG:04927	FALSE	0.807371	0.0929268	64	132	1	8161	CREB5
KEGG	Longevity regulating pathway - multiple species	KEGG:04213	FALSE	0.807371	0.0929268	62	132	1	8161	AKT3
KEGG	Prion disease	KEGG:05020	FALSE	0.807371	0.0929268	272	132	4	8161	CREB5,LAMC1,IL1A,IL1B
KEGG	Diabetic cardiomyopathy	KEGG:05415	FALSE	0.807371	0.0929268	203	132	3	8161	TGFB2,TGFBR2,AKT3
KEGG	Viral life cycle - HIV-1	KEGG:03250	FALSE	0.807371	0.0929268	62	132	1	8161	ELL2
KEGG	Glycerolipid metabolism	KEGG:00561	FALSE	0.807371	0.0929268	62	132	1	8161	MGLL
KEGG	Basal cell carcinoma	KEGG:05217	FALSE	0.807371	0.0929268	63	132	1	8161	CDKN1A
KEGG	Pathways of neurodegeneration - multiple diseases	KEGG:05022	FALSE	0.807387	0.0929181	474	132	7	8161	BCL2L1,DLG4,DNAH11,PTGS2,GPX8,IL1A,IL1B
KEGG	Chemical carcinogenesis - DNA adducts	KEGG:05204	FALSE	0.807441	0.0928894	67	132	1	8161	PTGS2
KEGG	Glycolysis / Gluconeogenesis	KEGG:00010	FALSE	0.807441	0.0928894	67	132	1	8161	G6PC3
KEGG	Fc epsilon RI signaling pathway	KEGG:04664	FALSE	0.807441	0.0928894	67	132	1	8161	AKT3
KEGG	Rap1 signaling pathway	KEGG:04015	FALSE	0.807441	0.0928894	210	132	3	8161	PDGFB,AKT3,FGF2
KEGG	Antigen processing and presentation	KEGG:04612	FALSE	0.808286	0.0924347	69	132	1	8161	NFYC
KEGG	Spinocerebellar ataxia	KEGG:05017	FALSE	0.808286	0.0924347	142	132	2	8161	TWNK,AKT3
KEGG	Amphetamine addiction	KEGG:05031	FALSE	0.808286	0.0924347	69	132	1	8161	CREB5
KEGG	Adherens junction	KEGG:04520	FALSE	0.816706	0.0879342	71	132	1	8161	TGFBR2
KEGG	Retrograde endocannabinoid signaling	KEGG:04723	FALSE	0.820603	0.0858667	148	132	2	8161	PTGS2,MGLL
KEGG	Inositol phosphate metabolism	KEGG:00562	FALSE	0.820603	0.0858667	73	132	1	8161	PIP5K1A
KEGG	Cytosolic DNA-sensing pathway	KEGG:04623	FALSE	0.82238	0.0849274	74	132	1	8161	IL1B
KEGG	PPAR signaling pathway	KEGG:03320	FALSE	0.824046	0.0840484	75	132	1	8161	PPARD
KEGG	Adrenergic signaling in cardiomyocytes	KEGG:04261	FALSE	0.825736	0.083159	154	132	2	8161	CREB5,AKT3
KEGG	Synaptic vesicle cycle	KEGG:04721	FALSE	0.825736	0.083159	78	132	1	8161	SLC1A3
KEGG	Bacterial invasion of epithelial cells	KEGG:05100	FALSE	0.825736	0.083159	77	132	1	8161	FN1
KEGG	RNA degradation	KEGG:03018	FALSE	0.825736	0.083159	79	132	1	8161	BTG1
KEGG	Drug metabolism - other enzymes	KEGG:00983	FALSE	0.825736	0.083159	79	132	1	8161	UPP1
KEGG	Taste transduction	KEGG:04742	FALSE	0.847041	0.0720957	85	132	1	8161	HCN4
KEGG	Calcium signaling pathway	KEGG:04020	FALSE	0.847041	0.0720957	239	132	3	8161	PDGFB,HRH1,FGF2
KEGG	PD-L1 expression and PD-1 checkpoint pathway in cancer	KEGG:05235	FALSE	0.852876	0.0691141	89	132	1	8161	AKT3
KEGG	Gap junction	KEGG:04540	FALSE	0.852876	0.0691141	88	132	1	8161	PDGFB
KEGG	GABAergic synapse	KEGG:04727	FALSE	0.852876	0.0691141	89	132	1	8161	SLC38A2
KEGG	Hypertrophic cardiomyopathy	KEGG:05410	FALSE	0.853149	0.0689751	90	132	1	8161	TGFB2
KEGG	Phosphatidylinositol signaling system	KEGG:04070	FALSE	0.867145	0.0619085	97	132	1	8161	PIP5K1A
KEGG	Progesterone-mediated oocyte maturation	KEGG:04914	FALSE	0.867145	0.0619085	100	132	1	8161	AKT3
KEGG	Glycerophospholipid metabolism	KEGG:00564	FALSE	0.867145	0.0619085	99	132	1	8161	PLD1
KEGG	Melanogenesis	KEGG:04916	FALSE	0.867145	0.0619085	101	132	1	8161	MITF
KEGG	Alcoholism	KEGG:05034	FALSE	0.867145	0.0619085	185	132	2	8161	CREB5,HDAC9
KEGG	Aldosterone synthesis and secretion	KEGG:04925	FALSE	0.867145	0.0619085	98	132	1	8161	CREB5
KEGG	Dilated cardiomyopathy	KEGG:05414	FALSE	0.867145	0.0619085	95	132	1	8161	TGFB2
KEGG	Serotonergic synapse	KEGG:04726	FALSE	0.896019	0.0476829	112	132	1	8161	PTGS2
KEGG	Amyotrophic lateral sclerosis	KEGG:05014	FALSE	0.896019	0.0476829	362	132	4	8161	BCL2L1,CHCHD10,DNAH11,GPX8
KEGG	Carbon metabolism	KEGG:01200	FALSE	0.897322	0.0470516	115	132	1	8161	PSAT1
KEGG	Human immunodeficiency virus 1 infection	KEGG:05170	FALSE	0.903679	0.0439856	210	132	2	8161	BCL2L1,AKT3
KEGG	Platelet activation	KEGG:04611	FALSE	0.910172	0.0408765	124	132	1	8161	AKT3
KEGG	Alzheimer disease	KEGG:05010	FALSE	0.910172	0.0408765	382	132	4	8161	PTGS2,AKT3,IL1A,IL1B
KEGG	Metabolic pathways	KEGG:01100	FALSE	0.911027	0.0404687	1532	132	20	8161	PSAT1,UPP1,NT5E,PLD1,ALDH1L2,SGMS1,UGCG,PIP5K1A,FUT3,PIGO,KYNU,PTGS2,GDA,G6PC3,GPX8,LACC1,ALOXE3,MGLL,ALDH4A1,BCAT1
KEGG	Systemic lupus erythematosus	KEGG:05322	FALSE	0.911027	0.0404687	130	132	1	8161	C3
KEGG	Chemical carcinogenesis - reactive oxygen species	KEGG:05208	FALSE	0.911027	0.0404687	222	132	2	8161	PLD1,AKT3
KEGG	Thermogenesis	KEGG:04714	FALSE	0.916827	0.0377128	232	132	2	8161	CREB5,MGLL
KEGG	Phagosome	KEGG:04145	FALSE	0.930369	0.0313445	147	132	1	8161	C3
KEGG	Wnt signaling pathway	KEGG:04310	FALSE	0.947841	0.0232644	170	132	1	8161	PPARD
KEGG	Protein processing in endoplasmic reticulum	KEGG:04141	FALSE	0.947841	0.0232644	168	132	1	8161	EDEM1
KEGG	Neuroactive ligand-receptor interaction	KEGG:04080	FALSE	0.947841	0.0232644	366	132	3	8161	C3,HRH1,SPX
KEGG	Parkinson disease	KEGG:05012	FALSE	0.99198	0.00349696	266	132	1	8161	BCL2L1
KEGG	KEGG root term	KEGG:00000	FALSE	1	0	8161	132	132	8161	FST,INHBE,PSAT1,C3,KRT23,CD22,CREB5,ICAM1,CBLC,SERPINB2,EIF4EBP1,UPP1,CLDN11,NT5E,RAD50,HDAC9,KCNJ12,SLC7A1,SLC1A3,SLC7A5,CCNG1,COL4A2,SEMA3A,PPARD,ELL2,SOCS3,CLK1,ARHGEF2,AHNAK2,SERPINE1,F3,TGFB2,TNFRSF9,BTG1,COL6A1,SEMA7A,PDGFB,NEDD4L,BCL2L1,PLD1,TRIB3,DLG4,ALDH1L2,RIPK2,SHANK2,LAMB1,JAG1,TNFSF18,COL8A1,CLDN1,UNC5A,LAMC1,DAPP1,AJUBA,GDF15,IL20RB,SERPINB9,ABCA12,TNFRSF11B,SEMA3C,CHCHD10,CD55,ETV…
